# Supplementary material for: Unidirectional and bidirectional causation between smoking and blood DNA methylation: evidence from twin-based Mendelian randomisation
Source: Eur J Epidemiol. 2025 Jan 9;40(1):55–69. doi: 10.1007/s10654-024-01187-5 (PMC11799127; doi:10.1007/s10654-024-01187-5)
Supplement: Supplementary file 2 — Supplementary file2 (XLSX 1616 KB) [file 10654_2024_1187_MOESM2_ESM.xlsx]

## Sheet: S1_CurrSmk_to_DNAm_g1
IlmnID	CHR	MAPINFO	Genome_Build	UCSC_RefGene_Name	UCSC_RefGene_Group	UCSC_CpG_Islands_Name	Relation_to_UCSC_CpG_Island	NearestGene	MHC	mrdoc2.g1_hat	mrdoc2.g1_SE	mrdoc2.g1_Z	mrdoc2.g1_p	mrdoc2.g1_qval	mrdoc1_wPleio.g1_hat	mrdoc1_wPleio.g1_SE	mrdoc1_wPleio.g1_Z	mrdoc1_wPleio.g1_p	mrdoc1_wPleio.g1_qval	mrdoc1_wRE.g1_hat	mrdoc1_wRE.g1_Z	mrdoc1_wRE.g1_SE	mrdoc1_wRE.g1_p	mrdoc1_wRE.g1_qval	mrdoc2.g1_bonfSig	mrdoc2.g1_fdrSig	mrdoc1_wPleio.g1_bonfSig	mrdoc1_wRE.g1_bonfSig	mrdoc1_wPleio.g1_fdrSig	mrdoc1_wRE.g1_fdrSig	g1_robust
cg13078421	19	2624622	37	GNG7	5'UTR	chr19:2622522-2622859	S_Shore	GNG7	FALSE	0.215092	0.108099	1.98977	0.0466162	0.144098	0.650694	0.220378	2.95262	0.00315087	0.0315895	0.22923	2.2632	0.101286	0.0236237	0.130434	FALSE	FALSE	FALSE	FALSE	TRUE	FALSE	FALSE
cg24139443	17	74131549	37			chr17:74133639-74134114	N_Shelf	FOXJ1	FALSE	-0.27574	0.117449	-2.34773	0.0188881	0.0996033	-0.727269	0.238357	-3.05118	0.00227944	0.0259613	-0.247862	-2.43934	0.10161	0.0147139	0.1099	FALSE	FALSE	FALSE	FALSE	TRUE	FALSE	FALSE
cg09992204	15	99500303	37	IGF1R	Body	chr15:99500472-99500721	N_Shore	IGF1R	FALSE	0.255525	0.105218	2.42852	0.0151605	0.0897846	0.805681	0.338588	2.37953	0.0173346	0.086979	0.226431	2.38224	0.0950496	0.0172076	0.116411	FALSE	FALSE	FALSE	FALSE	FALSE	FALSE	FALSE
cg26048333	5	14217575	37	TRIO	Body			TRIO	FALSE	-0.305699	0.107366	-2.84726	0.00440975	0.0609388	-0.783502	0.352844	-2.22053	0.0263827	0.108195	-0.261801	-2.72369	0.0961202	0.00645577	0.0801467	FALSE	FALSE	FALSE	FALSE	FALSE	FALSE	FALSE
cg04732968	3	13933460	37			chr3:13936521-13936866	N_Shelf	WNT7A	FALSE	0.251059	0.104432	2.40404	0.0162149	0.0923436	1.18306	0.277462	4.26386	2.00926e-05	0.00127313	0.220215	2.27802	0.0966693	0.0227252	0.128251	FALSE	FALSE	FALSE	FALSE	TRUE	FALSE	FALSE
cg15022400	15	45028161	37	TRIM69;TRIM69	TSS1500;TSS1500			TRIM69	FALSE	-0.32471	0.106099	-3.06044	0.0022101	0.0510274	-0.998685	0.29239	-3.41559	0.000636436	0.0117262	-0.316516	-3.18604	0.0993448	0.00144235	0.0478593	FALSE	FALSE	FALSE	FALSE	TRUE	TRUE	FALSE
cg01431482	1	2989085	37	PRDM16;PRDM16	Body;Body	chr1:2990030-2990718	N_Shore	PRDM16	FALSE	-0.315376	0.120843	-2.6098	0.00905963	0.0743234	-0.612818	0.253052	-2.4217	0.0154479	0.081737	-0.278031	-2.7025	0.102879	0.00688199	0.082069	FALSE	FALSE	FALSE	FALSE	FALSE	FALSE	FALSE
cg12423733	6	29454623	37	MAS1L	1stExon			GPX6	TRUE	0.28456	0.0946583	3.00618	0.0026455	0.0538826	1.10347	0.249523	4.42233	9.764e-06	0.000715897	0.206526	2.12122	0.0973621	0.0339035	0.14857	FALSE	FALSE	FALSE	FALSE	TRUE	FALSE	FALSE
cg19148410	11	111250352	37	POU2AF1	TSS200			POU2AF1	FALSE	-0.173285	0.0744344	-2.32803	0.0199108	0.101871	-0.440134	0.214024	-2.05647	0.0397372	0.136124	-0.278645	-2.64892	0.105192	0.00807505	0.0867213	FALSE	FALSE	FALSE	FALSE	FALSE	FALSE	FALSE
cg02583484	12	54677008	37	HNRNPA1;HNRPA1L-2;HNRNPA1	Body;Body;Body	chr12:54673322-54673550	S_Shelf	HNRNPA1	FALSE	-0.669599	0.153478	-4.36282	1.28394e-05	0.00547427	-0.640795	0.210082	-3.05021	0.00228679	0.0259613	-0.578985	-4.96743	0.116556	6.78464e-07	0.000681457	FALSE	TRUE	FALSE	TRUE	TRUE	TRUE	TRUE
cg10583997	2	32583696	37	BIRC6	Body	chr2:32581746-32583265	S_Shore	BIRC6	FALSE	-0.233749	0.114803	-2.03609	0.0417412	0.138518	-0.513534	0.255365	-2.01098	0.0443281	0.143993	-0.198786	-1.9935	0.0997175	0.0462071	0.166657	FALSE	FALSE	FALSE	FALSE	FALSE	FALSE	FALSE
cg14509967	17	46679135	37	LOC404266;LOC404266;LOC404266;LOC404266;HOXB6;LOC404266	Body;Body;Body;Body;5'UTR;Body	chr17:46675044-46675589	S_Shelf	HOXB-AS3	FALSE	-0.29726	0.10691	-2.78048	0.00542794	0.0647651	-0.539961	0.194809	-2.77175	0.00557565	0.0445392	-0.294183	-2.75341	0.106843	0.00589787	0.0766061	FALSE	FALSE	FALSE	FALSE	TRUE	FALSE	FALSE
cg14428590	15	40076065	37	FSIP1	TSS1500	chr15:40074645-40075188	S_Shore	FSIP1	FALSE	-0.16585	0.0841355	-1.97122	0.0486987	0.147188	-0.577712	0.239974	-2.40739	0.016067	0.0836445	-0.198928	-1.96581	0.101194	0.0493209	0.171059	FALSE	FALSE	FALSE	FALSE	FALSE	FALSE	FALSE
cg13396738	6	30850718	37	DDR1	TSS1500	chr6:30852102-30852676	N_Shore	HLA-DRB5	TRUE	-0.330583	0.100095	-3.30268	0.000957659	0.0361262	-0.622554	0.310563	-2.0046	0.0450062	0.14476	-0.476326	-4.1469	0.114863	3.37006e-05	0.0111839	FALSE	TRUE	FALSE	FALSE	FALSE	TRUE	FALSE
cg17580614	17	15849512	37	ADORA2B	Body	chr17:15847757-15849513	Island	ADORA2B	FALSE	-0.246917	0.0799952	-3.08665	0.00202425	0.0481263	-0.856907	0.201891	-4.2444	2.19184e-05	0.00134932	-0.301286	-2.93125	0.102784	0.00337601	0.0630788	FALSE	TRUE	FALSE	FALSE	TRUE	FALSE	FALSE
cg08899667	6	31761055	37	VARS	Body	chr6:31763240-31763905	N_Shelf	HLA-DRB5	TRUE	0.348595	0.122555	2.84439	0.00444962	0.0609388	0.938125	0.252301	3.71827	0.00020059	0.00569386	0.43891	4.07908	0.1076	4.52146e-05	0.0123457	FALSE	FALSE	FALSE	FALSE	TRUE	TRUE	FALSE
cg21117978	2	64957132	37					SERTAD2	FALSE	-0.215593	0.092967	-2.31903	0.0203935	0.103219	-0.820319	0.342482	-2.39522	0.0166106	0.0852319	-0.202699	-2.14029	0.0947061	0.032331	0.146531	FALSE	FALSE	FALSE	FALSE	FALSE	FALSE	FALSE
cg25612391	19	19216451	37	SLC25A42	Body			SLC25A42	FALSE	-0.237322	0.113498	-2.09097	0.0365303	0.129577	-0.673546	0.189595	-3.55255	0.000381518	0.00853204	-0.231619	-2.25082	0.102904	0.0243969	0.131445	FALSE	FALSE	FALSE	FALSE	TRUE	FALSE	FALSE
cg08832695	17	46676375	37	LOC404266;LOC404266;LOC404266;LOC404266;HOXB6;LOC404266	Body;Body;Body;Body;5'UTR;Body	chr17:46675044-46675589	S_Shore	HOXB-AS3	FALSE	-0.240687	0.0989076	-2.43345	0.0149557	0.0892107	-0.639491	0.191907	-3.33229	0.000861349	0.0142003	-0.241066	-2.32943	0.103487	0.0198363	0.120861	FALSE	FALSE	FALSE	FALSE	TRUE	FALSE	FALSE
cg10590964	2	202929157	37					KIAA2012	FALSE	-0.180978	0.0803871	-2.25133	0.0243649	0.109303	-0.403123	0.17548	-2.29726	0.021604	0.0979509	-0.247307	-2.39515	0.103253	0.0166134	0.115138	FALSE	FALSE	FALSE	FALSE	FALSE	FALSE	FALSE
cg09084200	11	134095863	37	VPS26B;NCAPD3	Body;TSS1500	chr11:134093696-134095491	S_Shore	VPS26B	FALSE	-0.312355	0.0968866	-3.22392	0.00126448	0.0389413	-0.671695	0.305827	-2.19632	0.0280688	0.111848	-0.328919	-3.28869	0.100015	0.00100656	0.0414863	FALSE	TRUE	FALSE	FALSE	FALSE	TRUE	FALSE
cg18951352	6	149806077	37	ZC3H12D;ZC3H12D	5'UTR;1stExon			ZC3H12D	FALSE	-0.255424	0.0965913	-2.64438	0.00818406	0.0717012	-0.989679	0.233752	-4.23389	2.29687e-05	0.00137075	-0.31474	-3.01483	0.104397	0.00257124	0.0573361	FALSE	FALSE	FALSE	FALSE	TRUE	FALSE	FALSE
cg23916896	5	368804	37	AHRR	Body	chr5:370185-370422	N_Shore	AHRR	FALSE	-0.380443	0.0860121	-4.42314	9.72778e-06	0.00478565	-0.823312	0.194077	-4.24219	2.21346e-05	0.00134932	-0.432523	-4.42174	0.0978173	9.79083e-06	0.00499781	FALSE	TRUE	FALSE	FALSE	TRUE	TRUE	TRUE
cg17139085	1	36787356	37			chr1:36786500-36789402	Island	SH3D21	FALSE	-0.39914	0.114808	-3.4766	0.000507822	0.0274045	-0.577388	0.218207	-2.64606	0.00814366	0.0564719	-0.328359	-3.17747	0.10334	0.00148564	0.0481497	FALSE	TRUE	FALSE	FALSE	FALSE	TRUE	FALSE
cg18082788	6	149806339	37	ZC3H12D	TSS200			ZC3H12D	FALSE	-0.267595	0.0976833	-2.73941	0.00615497	0.0652905	-1.05845	0.184925	-5.72369	1.04235e-08	3.68948e-06	-0.309235	-3.01218	0.102661	0.00259375	0.057442	FALSE	FALSE	TRUE	FALSE	TRUE	FALSE	FALSE
cg11902777	5	368843	37	AHRR	Body	chr5:370185-370422	N_Shore	AHRR	FALSE	-0.34521	0.0841056	-4.10448	4.05224e-05	0.00809872	-1.03636	0.194487	-5.32868	9.89273e-08	2.03094e-05	-0.397462	-4.0569	0.0979716	4.97276e-05	0.0123457	FALSE	TRUE	TRUE	FALSE	TRUE	TRUE	TRUE
cg15474579	6	36645812	37	CDKN1A;CDKN1A	TSS1500;TSS1500	chr6:36646244-36648465	N_Shore	CDKN1A	FALSE	-0.215239	0.0790113	-2.72415	0.00644674	0.0667054	-0.804792	0.229843	-3.50148	0.000462679	0.00955596	-0.259388	-2.7494	0.0943435	0.00597037	0.0769603	FALSE	FALSE	FALSE	FALSE	TRUE	FALSE	FALSE
cg01899089	5	369969	37	AHRR	Body	chr5:370185-370422	N_Shore	AHRR	FALSE	-0.351323	0.0894194	-3.92893	8.53229e-05	0.0116238	-0.955592	0.257114	-3.71661	0.00020191	0.00569386	-0.381073	-3.88472	0.0980955	0.000102449	0.0156107	FALSE	TRUE	FALSE	FALSE	TRUE	TRUE	TRUE
cg02249390	6	31550612	37	LTB;LTB	TSS1500;TSS1500	chr6:31548436-31549277	S_Shore	HLA-DRB5	TRUE	-0.263686	0.114833	-2.29625	0.0216615	0.105485	-0.70595	0.352338	-2.00362	0.0451109	0.14476	-0.291954	-2.97867	0.0980146	0.00289498	0.0591107	FALSE	FALSE	FALSE	FALSE	FALSE	FALSE	FALSE
cg11927233	5	170816542	37	NPM1;NPM1;NPM1	Body;Body;Body	chr5:170814447-170815655	S_Shore	NPM1	FALSE	-0.375744	0.136413	-2.75447	0.0058788	0.0649621	-0.940764	0.30323	-3.10248	0.00191908	0.0232179	-0.309271	-3.06791	0.100808	0.00215562	0.0553708	FALSE	FALSE	FALSE	FALSE	TRUE	FALSE	FALSE
cg05877788	17	27899874	37	TP53I13	Body	chr17:27899511-27900067	Island	TP53I13	FALSE	-0.222637	0.088942	-2.50317	0.0123087	0.0823277	-0.420132	0.180475	-2.32792	0.0199161	0.0939444	-0.216904	-2.10121	0.103228	0.0356224	0.150965	FALSE	FALSE	FALSE	FALSE	FALSE	FALSE	FALSE
cg05424060	7	79768675	37	GNAI1	Body	chr7:79763793-79764889	S_Shelf	GNAI1	FALSE	-0.209196	0.0923069	-2.26631	0.0234322	0.108142	-0.772924	0.35599	-2.17119	0.0299165	0.115533	-0.212972	-2.28992	0.0930041	0.0220261	0.126901	FALSE	FALSE	FALSE	FALSE	FALSE	FALSE	FALSE
cg17619755	6	31760629	37	VARS	Body	chr6:31763240-31763905	N_Shelf	HLA-DRB5	TRUE	0.355341	0.120517	2.94848	0.00319345	0.0553454	0.974142	0.186606	5.22031	1.78622e-07	3.23432e-05	0.456355	4.22865	0.10792	2.35093e-05	0.0100004	FALSE	FALSE	TRUE	FALSE	TRUE	TRUE	FALSE
cg02886589	2	39892450	37	TMEM178;TMEM178	TSS1500;TSS200	chr2:39893121-39893496	N_Shore	TMEM178A	FALSE	-0.260972	0.098268	-2.65572	0.00791392	0.0711441	-0.769095	0.274676	-2.8	0.0051102	0.0424075	-0.322264	-3.01677	0.106824	0.00255481	0.0571984	FALSE	FALSE	FALSE	FALSE	TRUE	FALSE	FALSE
cg06433467	5	67730071	37					PIK3R1	FALSE	-0.277617	0.0894349	-3.10413	0.00190842	0.0474186	-0.931692	0.245459	-3.79572	0.000147216	0.00452439	-0.258021	-2.57335	0.100267	0.0100719	0.0950317	FALSE	TRUE	FALSE	FALSE	TRUE	FALSE	FALSE
cg12573289	7	45075791	37	CCM2;CCM2;CCM2;CCM2;CCM2	Body;Body;Body;Body;Body			CCM2	FALSE	-0.184264	0.0927138	-1.98745	0.046873	0.144588	-0.658423	0.33024	-1.99377	0.0461769	0.146703	-0.216209	-2.20079	0.0982416	0.0277512	0.13781	FALSE	FALSE	FALSE	FALSE	FALSE	FALSE	FALSE
cg24882673	8	40625224	37	ZMAT4;ZMAT4	Body;Body			ZMAT4	FALSE	-0.282145	0.133443	-2.11434	0.0344859	0.125988	-0.635187	0.300207	-2.11583	0.0343595	0.125782	-0.225814	-2.28919	0.0986436	0.0220686	0.127074	FALSE	FALSE	FALSE	FALSE	FALSE	FALSE	FALSE
cg09557991	1	12227927	37	TNFRSF1B	Body	chr1:12226876-12227712	S_Shore	TNFRSF1B	FALSE	-0.271082	0.105965	-2.55822	0.0105209	0.0766356	-1.39914	0.317979	-4.40012	1.08193e-05	0.000755496	-0.235833	-2.51176	0.0938917	0.0120132	0.101033	FALSE	FALSE	FALSE	FALSE	TRUE	FALSE	FALSE
cg02117271	5	10618513	37	ANKRD33B	Body			ANKRD33B	FALSE	0.193599	0.0961191	2.01416	0.0439929	0.141549	0.850198	0.353504	2.40506	0.0161698	0.0838706	0.204078	2.15067	0.0948901	0.0315019	0.145378	FALSE	FALSE	FALSE	FALSE	FALSE	FALSE	FALSE
cg11145461	1	201475451	37	CSRP1;CSRP1	5'UTR;5'UTR	chr1:201475885-201476516	N_Shore	CSRP1	FALSE	-0.26125	0.086557	-3.01824	0.00254244	0.0532079	-0.931758	0.333749	-2.79179	0.00524167	0.0430093	-0.226901	-2.46881	0.0919068	0.0135562	0.106378	FALSE	FALSE	FALSE	FALSE	TRUE	FALSE	FALSE
cg16969872	13	79968324	37	RBM26	Body			RBM26	FALSE	-0.21736	0.0886715	-2.4513	0.0142342	0.0874729	-0.874544	0.219127	-3.99104	6.57842e-05	0.00270105	-0.295517	-2.89551	0.10206	0.0037854	0.0662322	FALSE	FALSE	FALSE	FALSE	TRUE	FALSE	FALSE
cg09726279	17	4457835	37	MYBBP1A;MYBBP1A	Body;Body	chr17:4458183-4458984	N_Shore	MYBBP1A	FALSE	-0.299847	0.100587	-2.98098	0.0028733	0.0542099	-0.593994	0.285817	-2.07823	0.0376878	0.132124	-0.281451	-2.82392	0.0996667	0.00474403	0.0718618	FALSE	FALSE	FALSE	FALSE	FALSE	FALSE	FALSE
cg10179300	5	14147618	37	TRIO	Body	chr5:14143017-14145350	S_Shelf	TRIO	FALSE	-0.357383	0.0979107	-3.65009	0.000262146	0.0223539	-0.678913	0.247513	-2.74294	0.00608925	0.047067	-0.361895	-3.50154	0.103353	0.000462569	0.0281875	FALSE	TRUE	FALSE	FALSE	TRUE	TRUE	TRUE
cg14753356	6	30720108	37					HLA-DRB5	TRUE	-0.295958	0.0779505	-3.79674	0.000146613	0.0146967	-1.1041	0.218806	-5.04605	4.51042e-07	7.01493e-05	-0.258514	-2.87772	0.0898328	0.00400555	0.0670384	FALSE	TRUE	TRUE	FALSE	TRUE	FALSE	FALSE
cg13136655	6	149806131	37	ZC3H12D;ZC3H12D	5'UTR;1stExon			ZC3H12D	FALSE	-0.216748	0.0940189	-2.30536	0.0211462	0.10472	-0.779372	0.204928	-3.80315	0.000142869	0.00447207	-0.25799	-2.52107	0.102334	0.0116998	0.100545	FALSE	FALSE	FALSE	FALSE	TRUE	FALSE	FALSE
cg06357748	12	1025529	37	RAD52	Body			RAD52	FALSE	0.203626	0.0811675	2.50872	0.012117	0.0819173	0.748879	0.183766	4.07518	4.59787e-05	0.00218501	0.223129	2.25946	0.0987535	0.0238551	0.13076	FALSE	FALSE	FALSE	FALSE	TRUE	FALSE	FALSE
cg00073090	19	1265879	37			chr19:1265854-1269943	Island	CIRBP-AS1	FALSE	-0.405271	0.128046	-3.16504	0.00155059	0.0423054	-0.888772	0.258526	-3.43784	0.000586365	0.0110707	-0.323371	-3.25895	0.0992256	0.00111827	0.04273	FALSE	TRUE	FALSE	FALSE	TRUE	TRUE	TRUE
cg14602222	12	1025663	37	RAD52	Body			RAD52	FALSE	0.250059	0.0827409	3.0222	0.00250948	0.0532079	0.758794	0.186132	4.07665	4.56886e-05	0.00218132	0.271617	2.68117	0.101305	0.00733651	0.084157	FALSE	FALSE	FALSE	FALSE	TRUE	FALSE	FALSE
cg09069072	1	15482753	37	TMEM51;TMEM51;TMEM51;TMEM51	5'UTR;5'UTR;5'UTR;5'UTR	chr1:15479219-15481471	S_Shore	TMEM51	FALSE	-0.201305	0.072251	-2.78618	0.00533326	0.0643138	-0.92653	0.171226	-5.41114	6.26244e-08	1.48343e-05	-0.310328	-2.91943	0.106297	0.00350667	0.0642733	FALSE	FALSE	TRUE	FALSE	TRUE	FALSE	FALSE
cg09664479	11	44617598	37	CD82;CD82	Body;Body			CD82	FALSE	-0.169032	0.0842293	-2.00681	0.0447703	0.142161	-0.632573	0.313935	-2.01498	0.0439065	0.143288	-0.192126	-2.03684	0.0943257	0.0416663	0.159977	FALSE	FALSE	FALSE	FALSE	FALSE	FALSE	FALSE
cg05221370	7	110738836	37	LRRN3;IMMP2L;LRRN3;LRRN3	5'UTR;Body;5'UTR;5'UTR			IMMP2L	FALSE	-0.431167	0.180371	-2.39044	0.016828	0.0942563	-1.33111	0.304224	-4.37541	1.21204e-05	0.000834988	-0.333029	-3.45632	0.0963536	0.000547599	0.030592	FALSE	FALSE	FALSE	FALSE	TRUE	TRUE	FALSE
cg26282236	12	1025755	37	RAD52	Body			RAD52	FALSE	0.244378	0.0821902	2.97332	0.00294595	0.054296	0.850638	0.191134	4.45049	8.56751e-06	0.000649927	0.25815	2.56817	0.100519	0.0102238	0.0951764	FALSE	FALSE	FALSE	FALSE	TRUE	FALSE	FALSE
cg17428560	20	31153746	37					NOL4L	FALSE	0.268636	0.0940992	2.85481	0.00430624	0.0608961	0.763302	0.327984	2.32725	0.0199519	0.0940325	0.263489	2.74985	0.0958195	0.00596229	0.0769603	FALSE	FALSE	FALSE	FALSE	FALSE	FALSE	FALSE
cg21393163	1	12217629	37					TNFRSF1B	FALSE	-0.501591	0.123931	-4.04735	5.18003e-05	0.00884388	-0.668147	0.202889	-3.29317	0.000990649	0.01547	-0.451232	-4.01959	0.112258	5.82999e-05	0.0133742	FALSE	TRUE	FALSE	FALSE	TRUE	TRUE	TRUE
cg25212025	10	34602937	37	PARD3	Body			PARD3	FALSE	-0.587831	0.116916	-5.02782	4.96085e-07	0.00105756	-0.667476	0.220034	-3.03351	0.00241729	0.0266461	-0.59911	-4.95208	0.120981	7.34244e-07	0.000681457	TRUE	TRUE	FALSE	TRUE	TRUE	TRUE	TRUE
cg19459791	15	65363022	37			chr15:65360024-65360542	S_Shelf	RASL12	FALSE	0.242813	0.118635	2.04673	0.0406849	0.136659	0.783382	0.219097	3.5755	0.000349556	0.00808137	0.219331	2.19562	0.0998949	0.0281191	0.138415	FALSE	FALSE	FALSE	FALSE	TRUE	FALSE	FALSE
cg23090529	1	51442133	37			chr1:51443311-51444036	N_Shore	CDKN2C	FALSE	-0.391707	0.109122	-3.58962	0.000331156	0.0251936	-0.898685	0.24935	-3.60411	0.000313227	0.00758306	-0.293303	-2.95485	0.0992616	0.00312817	0.0614327	FALSE	TRUE	FALSE	FALSE	TRUE	FALSE	FALSE
cg20059012	12	53613154	37	RARG;RARG	Body;Body	chr12:53613716-53615103	N_Shore	RARG	FALSE	-0.310962	0.0901026	-3.4512	0.0005581	0.0281047	-1.02641	0.246079	-4.17106	3.03186e-05	0.00162091	-0.392287	-3.75814	0.104383	0.000171179	0.0193246	FALSE	TRUE	FALSE	FALSE	TRUE	TRUE	TRUE
cg16624521	5	172064552	37			chr5:172068286-172069174	N_Shelf	NEURL1B	FALSE	0.192327	0.0849002	2.26533	0.0234925	0.108142	0.902161	0.197048	4.57839	4.68564e-06	0.000407603	0.219473	2.27575	0.0964399	0.0228611	0.128607	FALSE	FALSE	FALSE	FALSE	TRUE	FALSE	FALSE
cg11229399	1	228689056	37					RNF187	FALSE	0.230428	0.0921064	2.50175	0.0123579	0.0823277	0.783925	0.194455	4.0314	5.54463e-05	0.00245322	0.239496	2.35987	0.101487	0.0182815	0.117902	FALSE	FALSE	FALSE	FALSE	TRUE	FALSE	FALSE
cg03450635	4	159094213	37	FAM198B;FAM198B;FAM198B	TSS200;TSS1500;TSS200			FAM198B	FALSE	-0.267854	0.101334	-2.64327	0.00821099	0.071739	-0.549894	0.262481	-2.09499	0.0361719	0.129734	-0.232078	-2.34055	0.0991553	0.0192554	0.120086	FALSE	FALSE	FALSE	FALSE	FALSE	FALSE	FALSE
cg14701867	10	64193068	37	ZNF365;ZNF365	Body;Body			ZNF365	FALSE	-0.28802	0.102751	-2.80308	0.00506171	0.0638499	-0.682786	0.300559	-2.27172	0.0231033	0.101913	-0.29195	-2.8678	0.101803	0.00413333	0.0680121	FALSE	FALSE	FALSE	FALSE	FALSE	FALSE	FALSE
cg01339111	12	6299394	37					CD9	FALSE	0.189203	0.0872758	2.16788	0.0301679	0.119495	0.657036	0.224618	2.92513	0.00344316	0.0333743	0.320458	3.12147	0.102663	0.00179953	0.0518438	FALSE	FALSE	FALSE	FALSE	TRUE	FALSE	FALSE
cg11284582	20	62270540	37			chr20:62272291-62273972	N_Shore	STMN3	FALSE	-0.201298	0.101292	-1.9873	0.0468888	0.144588	-0.548848	0.277963	-1.97454	0.0483208	0.150367	-0.199696	-2.02712	0.098512	0.0426498	0.161565	FALSE	FALSE	FALSE	FALSE	FALSE	FALSE	FALSE
cg01937809	1	37941854	37	ZC3H12A	Body	chr1:37939723-37940650	S_Shore	ZC3H12A	FALSE	-0.238862	0.0975909	-2.44758	0.0143818	0.087717	-0.590564	0.259428	-2.27641	0.0228215	0.100973	-0.254731	-2.50502	0.101688	0.0122443	0.101795	FALSE	FALSE	FALSE	FALSE	FALSE	FALSE	FALSE
cg01979157	1	2161013	37	SKI	1stExon	chr1:2158212-2161173	Island	SKI	FALSE	-0.264908	0.0917727	-2.88657	0.00389465	0.0589678	-0.923789	0.283622	-3.25712	0.0011255	0.0166871	-0.288142	-3.02989	0.0950998	0.00244643	0.057055	FALSE	FALSE	FALSE	FALSE	TRUE	FALSE	FALSE
cg21571160	1	207262553	37	C4BPB;C4BPB;C4BPB;C4BPB;C4BPB	5'UTR;TSS200;5'UTR;TSS200;TSS200			C4BPB	FALSE	-0.162583	0.0754244	-2.15558	0.0311165	0.120902	-0.620718	0.257415	-2.41135	0.0158935	0.0830743	-0.212692	-2.11853	0.100396	0.0341303	0.148907	FALSE	FALSE	FALSE	FALSE	FALSE	FALSE	FALSE
cg24688690	5	345850	37	AHRR	Body	chr5:343449-344535	S_Shore	AHRR	FALSE	-0.261999	0.0917284	-2.85625	0.00428682	0.0608961	-0.965122	0.316366	-3.05065	0.0022835	0.0259613	-0.288033	-2.94546	0.0977888	0.00322473	0.061892	FALSE	FALSE	FALSE	FALSE	TRUE	FALSE	FALSE
cg07954423	9	130741881	37	FAM102A	Body	chr9:130742515-130743486	N_Shore	FAM102A	FALSE	-0.281618	0.0876798	-3.21189	0.00131864	0.039593	-0.793201	0.246042	-3.22384	0.00126482	0.0179573	-0.39199	-3.84268	0.10201	0.000121698	0.0163478	FALSE	TRUE	FALSE	FALSE	TRUE	TRUE	TRUE
cg07512517	7	38408106	37					TRG-AS1	FALSE	-0.225905	0.0915712	-2.46699	0.0136255	0.0854454	-0.689761	0.290303	-2.376	0.0175012	0.0872981	-0.251054	-2.47318	0.10151	0.0133915	0.105818	FALSE	FALSE	FALSE	FALSE	FALSE	FALSE	FALSE
cg13541527	6	31804078	37	C6orf48;C6orf48;SNORD52	5'UTR;5'UTR;TSS1500	chr6:31802598-31802823	S_Shore	HLA-DRB5	TRUE	-0.246089	0.0973606	-2.52761	0.0114842	0.0803575	-0.699626	0.195458	-3.57941	0.000344365	0.00804431	-0.310849	-2.9033	0.107067	0.00369253	0.0660204	FALSE	FALSE	FALSE	FALSE	TRUE	FALSE	FALSE
cg14012925	7	101556907	37	CUX1;CUX1;CUX1	Body;Body;Body	chr7:101559402-101559625	N_Shelf	CUX1	FALSE	0.233039	0.101203	2.30269	0.0212965	0.104882	0.760744	0.240448	3.16386	0.0015569	0.0202038	0.205333	2.12065	0.0968257	0.0339512	0.14857	FALSE	FALSE	FALSE	FALSE	TRUE	FALSE	FALSE
cg08709672	1	206224334	37	AVPR1B;AVPR1B	5'UTR;1stExon	chr1:206223537-206224028	S_Shore	AVPR1B	FALSE	-0.459938	0.139361	-3.30032	0.000965731	0.0361262	-1.16452	0.179468	-6.48874	8.65563e-11	6.83449e-08	-0.401172	-3.95351	0.101472	7.70131e-05	0.0148347	FALSE	TRUE	TRUE	FALSE	TRUE	TRUE	TRUE
cg09099830	16	30485485	37	ITGAL;ITGAL	Body;Body	chr16:30485382-30485721	Island	ITGAL	FALSE	-0.280262	0.0897426	-3.12295	0.00179048	0.0465486	-1.17407	0.219073	-5.35924	8.35735e-08	1.75075e-05	-0.296025	-3.02834	0.0977513	0.00245899	0.057055	FALSE	TRUE	TRUE	FALSE	TRUE	FALSE	FALSE
cg01952185	5	134813213	37					TIFAB	FALSE	0.245512	0.104417	2.35128	0.018709	0.0989681	0.680865	0.193926	3.51096	0.000446488	0.00939162	0.24592	2.42838	0.101269	0.0151663	0.111219	FALSE	FALSE	FALSE	FALSE	TRUE	FALSE	FALSE
cg19406367	1	66999929	37	SGIP1;SGIP1	1stExon;5'UTR	chr1:66998728-66999060	S_Shore	SGIP1	FALSE	0.3342	0.0977511	3.41889	0.000628783	0.0295687	0.53531	0.214719	2.49307	0.0126645	0.073052	0.216917	2.16142	0.100359	0.0306632	0.142943	FALSE	TRUE	FALSE	FALSE	FALSE	FALSE	FALSE
cg08924321	11	35663067	37					FJX1	FALSE	-0.303205	0.101523	-2.98657	0.00282123	0.0542099	-0.709379	0.290805	-2.43936	0.0147132	0.0795725	-0.310102	-3.02191	0.102618	0.00251185	0.0571805	FALSE	FALSE	FALSE	FALSE	FALSE	FALSE	FALSE
cg26648465	16	85676412	37	KIAA0182;KIAA0182	5'UTR;Body	chr16:85676291-85676592	Island	GSE1	FALSE	0.24227	0.117934	2.05429	0.0399481	0.135393	0.984028	0.275843	3.56735	0.000360613	0.00824414	0.223114	2.27897	0.0979009	0.0226687	0.128073	FALSE	FALSE	FALSE	FALSE	TRUE	FALSE	FALSE
cg04468402	1	33740976	37	ZNF362	Body	chr1:33741774-33742381	N_Shore	ZNF362	FALSE	0.224786	0.099058	2.26924	0.023254	0.10813	0.79235	0.298032	2.65861	0.00784636	0.0550898	0.207751	2.1742	0.0955529	0.0296898	0.141309	FALSE	FALSE	FALSE	FALSE	FALSE	FALSE	FALSE
cg23531049	15	42075277	37	MAPKBP1;MAPKBP1	Body;Body			MAPKBP1	FALSE	0.19514	0.0884318	2.20667	0.0273372	0.115198	0.648679	0.250272	2.5919	0.00954481	0.0614653	0.214454	2.17706	0.0985064	0.0294762	0.140884	FALSE	FALSE	FALSE	FALSE	FALSE	FALSE	FALSE
cg24090911	5	400732	37	AHRR	Body			AHRR	FALSE	-0.336214	0.101875	-3.30025	0.000965986	0.0361262	-1.35113	0.312043	-4.32996	1.49134e-05	0.000979144	-0.219692	-2.4618	0.0892403	0.0138241	0.107407	FALSE	TRUE	FALSE	FALSE	TRUE	FALSE	FALSE
cg10841124	5	433274	37	AHRR	Body			AHRR	FALSE	0.175408	0.0876766	2.00062	0.0454329	0.14244	1.26479	0.268303	4.71403	2.42869e-06	0.000244555	0.201579	2.11635	0.0952483	0.0343151	0.149076	FALSE	FALSE	TRUE	FALSE	TRUE	FALSE	FALSE
cg03037030	6	31543300	37	TNF	TSS200			HLA-DRB5	TRUE	-0.199092	0.0994739	-2.00145	0.0453442	0.142295	-0.64653	0.267171	-2.41991	0.0155243	0.081972	-0.242289	-2.45219	0.0988052	0.014199	0.108856	FALSE	FALSE	FALSE	FALSE	FALSE	FALSE	FALSE
cg24859433	6	30720203	37					HLA-DRB5	TRUE	-0.271102	0.0784191	-3.45709	0.000546034	0.0281047	-1.28216	0.288165	-4.4494	8.61098e-06	0.000649927	-0.267061	-3.00268	0.0889408	0.0026761	0.057493	FALSE	TRUE	FALSE	FALSE	TRUE	FALSE	FALSE
cg15342087	6	30720209	37					HLA-DRB5	TRUE	-0.27823	0.0787832	-3.53159	0.000413072	0.0260884	-1.09991	0.266362	-4.12939	3.63729e-05	0.00183306	-0.266918	-3.01706	0.0884694	0.00255238	0.0571984	FALSE	TRUE	FALSE	FALSE	TRUE	FALSE	FALSE
cg24033122	16	30485383	37	ITGAL;ITGAL	Body;Body	chr16:30485382-30485721	Island	ITGAL	FALSE	-0.206548	0.0726511	-2.84302	0.00446885	0.0609388	-0.456267	0.173706	-2.62666	0.00862269	0.0582304	-0.239742	-2.38067	0.100704	0.0172813	0.116411	FALSE	FALSE	FALSE	FALSE	FALSE	FALSE	FALSE
cg20184247	17	46672052	37	LOC404266;LOC404266;LOC404266;HOXB5;LOC404266;LOC404266	Body;Body;Body;TSS1500;TSS1500;Body	chr17:46673532-46674181	N_Shore	HOXB-AS3	FALSE	-0.284927	0.102913	-2.76861	0.0056296	0.0649621	-0.494597	0.198552	-2.49102	0.0127376	0.0734134	-0.297234	-2.78886	0.106579	0.00528939	0.073523	FALSE	FALSE	FALSE	FALSE	FALSE	FALSE	FALSE
cg15132169	6	149805995	37	ZC3H12D;ZC3H12D	5'UTR;1stExon			ZC3H12D	FALSE	-0.193742	0.0900106	-2.15244	0.0313627	0.121137	-0.455664	0.200605	-2.27144	0.0231202	0.101944	-0.241611	-2.37273	0.101828	0.017657	0.117131	FALSE	FALSE	FALSE	FALSE	FALSE	FALSE	FALSE
cg24497361	11	3858493	37	RHOG	5'UTR	chr11:3861855-3862996	N_Shelf	RHOG	FALSE	-0.232873	0.0895573	-2.60027	0.00931496	0.0746181	-0.65956	0.260186	-2.53496	0.0112461	0.0673434	-0.248573	-2.48841	0.0998921	0.0128315	0.103706	FALSE	FALSE	FALSE	FALSE	FALSE	FALSE	FALSE
cg01405107	17	46671635	37	LOC404266;LOC404266;LOC404266;HOXB5;LOC404266	Body;Body;Body;TSS1500;Body	chr17:46673532-46674181	N_Shore	HOXB-AS3	FALSE	-0.188328	0.0927769	-2.0299	0.0423665	0.13904	-0.433251	0.172946	-2.50512	0.012241	0.0712716	-0.204558	-1.987	0.102948	0.0469227	0.167819	FALSE	FALSE	FALSE	FALSE	FALSE	FALSE	FALSE
cg25064552	1	153938859	37	SLC39A1	5'UTR	chr1:153939643-153939980	N_Shore	SLC39A1	FALSE	-0.199949	0.0882715	-2.26516	0.0235029	0.108142	-0.715826	0.302263	-2.36823	0.0178736	0.0879528	-0.240236	-2.46331	0.0975257	0.0137661	0.107407	FALSE	FALSE	FALSE	FALSE	FALSE	FALSE	FALSE
cg08266095	5	123149716	37					CSNK1G3	FALSE	-0.290306	0.0966403	-3.00399	0.00266465	0.0540513	-0.610595	0.18091	-3.37513	0.000737811	0.0129297	-0.298465	-2.89165	0.103216	0.00383227	0.0666514	FALSE	FALSE	FALSE	FALSE	TRUE	FALSE	FALSE
cg21618017	12	124016861	37	RILPL1	Body	chr12:124017593-124018994	N_Shore	RILPL1	FALSE	-0.279554	0.117347	-2.38228	0.0172056	0.0951837	-0.984322	0.332022	-2.96463	0.00303044	0.0308906	-0.240956	-2.52467	0.0954406	0.0115808	0.100534	FALSE	FALSE	FALSE	FALSE	TRUE	FALSE	FALSE
cg04180046	7	45002736	37	MYO1G	Body	chr7:45002111-45002845	Island	MYO1G	FALSE	0.465854	0.113109	4.11864	3.81121e-05	0.0078627	0.557666	0.143227	3.89357	9.8781e-05	0.00357031	0.430059	3.917	0.109793	8.96559e-05	0.015312	FALSE	TRUE	FALSE	FALSE	TRUE	TRUE	TRUE
cg04018738	6	31760616	37	VARS	Body	chr6:31763240-31763905	N_Shelf	HLA-DRB5	TRUE	0.309104	0.110216	2.80452	0.00503912	0.0637405	1.15463	0.20121	5.73845	9.55497e-09	3.50286e-06	0.413381	3.9134	0.105632	9.10067e-05	0.015312	FALSE	FALSE	TRUE	FALSE	TRUE	TRUE	FALSE
cg01329690	21	38580129	37	DSCR9	TSS1500			DSCR9	FALSE	-0.346532	0.107344	-3.22823	0.00124561	0.0389413	-0.551935	0.279892	-1.97196	0.0486146	0.150852	-0.328582	-3.12043	0.1053	0.0018059	0.0518438	FALSE	TRUE	FALSE	FALSE	FALSE	FALSE	FALSE
cg16052901	6	33240864	37	VPS52;RPS18	TSS1500;Body	chr6:33239326-33240099	S_Shore	BAK1	TRUE	-0.330608	0.0990682	-3.33718	0.000846341	0.0340423	-0.598742	0.285501	-2.09716	0.0359794	0.129338	-0.342903	-3.26339	0.105076	0.00110088	0.04273	FALSE	TRUE	FALSE	FALSE	FALSE	TRUE	FALSE
cg25949550	7	145814306	37	CNTNAP2	Body	chr7:145813030-145814084	S_Shore	CNTNAP2	FALSE	-0.447345	0.0947668	-4.72048	2.35288e-06	0.00241988	-1.15441	0.252622	-4.56969	4.88448e-06	0.00042133	-0.493032	-4.74414	0.103924	2.09391e-06	0.00142514	TRUE	TRUE	FALSE	TRUE	TRUE	TRUE	TRUE
cg09935388	1	92947588	37	GFI1;GFI1;GFI1	Body;Body;Body	chr1:92945907-92952609	Island	GFI1	FALSE	-0.446296	0.0999314	-4.46602	7.96877e-06	0.00424699	-1.21818	0.167395	-7.27727	3.40616e-13	4.9948e-10	-0.420453	-4.14514	0.101433	3.39599e-05	0.0111839	FALSE	TRUE	TRUE	FALSE	TRUE	TRUE	TRUE
cg04368724	6	31760593	37	VARS	Body	chr6:31763240-31763905	N_Shelf	HLA-DRB5	TRUE	0.273055	0.109034	2.5043	0.0122693	0.0823277	0.861839	0.233945	3.68393	0.000229662	0.00618749	0.379461	3.59503	0.105551	0.000324351	0.0247146	FALSE	FALSE	FALSE	FALSE	TRUE	TRUE	FALSE
cg06126421	6	30720080	37					HLA-DRB5	TRUE	-0.555695	0.0917765	-6.05488	1.40525e-09	8.17299e-06	-1.09046	0.149062	-7.31548	2.56462e-13	4.38755e-10	-0.566344	-5.69378	0.0994671	1.24254e-08	1.81219e-05	TRUE	TRUE	TRUE	TRUE	TRUE	TRUE	TRUE
cg19149463	3	11651759	37	VGLL4;VGLL4	Body;Body			VGLL4	FALSE	0.274173	0.124614	2.20019	0.0277936	0.115947	1.14972	0.306439	3.75188	0.000175513	0.00517863	0.248806	2.54748	0.0976672	0.0108503	0.0975241	FALSE	FALSE	FALSE	FALSE	TRUE	FALSE	FALSE
cg14030904	6	149806732	37	ZC3H12D	TSS1500			ZC3H12D	FALSE	-0.30986	0.0980798	-3.15927	0.00158167	0.042512	-0.846149	0.286304	-2.95542	0.00312245	0.0315156	-0.311089	-3.00126	0.103653	0.00268861	0.057493	FALSE	TRUE	FALSE	FALSE	TRUE	FALSE	FALSE
cg16105687	19	22805801	37			chr19:22805800-22806721	Island	ZNF492	FALSE	0.216838	0.0970318	2.23471	0.0254366	0.112135	0.567055	0.258782	2.19125	0.028434	0.112596	0.249662	2.4866	0.100403	0.0128972	0.10384	FALSE	FALSE	FALSE	FALSE	FALSE	FALSE	FALSE
cg25809905	17	42467728	37	ITGA2B	TSS1500			ITGA2B	FALSE	0.215919	0.0853999	2.52833	0.0114607	0.0803575	0.884465	0.213515	4.14241	3.43683e-05	0.00179992	0.359076	3.36654	0.10666	0.000761171	0.0357722	FALSE	FALSE	FALSE	FALSE	TRUE	TRUE	FALSE
cg00071265	20	60717158	37	PSMA7	Body	chr20:60717598-60719667	N_Shore	PSMA7	FALSE	-0.231597	0.0880481	-2.63034	0.00852988	0.0725064	-0.604581	0.229538	-2.63391	0.0084409	0.0575531	-0.33019	-3.12396	0.105696	0.00178434	0.0518438	FALSE	FALSE	FALSE	FALSE	FALSE	FALSE	FALSE
cg15691199	14	23589419	37	CEBPE	TSS1500			CEBPE	FALSE	-0.203422	0.0894899	-2.27313	0.0230185	0.10813	-1.00421	0.287777	-3.48955	0.000483839	0.00976814	-0.191899	-2.0325	0.0944154	0.042103	0.160687	FALSE	FALSE	FALSE	FALSE	TRUE	FALSE	FALSE
cg10691866	7	65817282	37	TPST1	Body			TPST1	FALSE	-0.432015	0.107599	-4.01503	5.94378e-05	0.00950328	-0.581444	0.19905	-2.92109	0.00348811	0.0335879	-0.404223	-3.67344	0.110039	0.000239302	0.0226211	FALSE	TRUE	FALSE	FALSE	TRUE	TRUE	TRUE
cg22132788	7	45002486	37	MYO1G	Body	chr7:45002111-45002845	Island	MYO1G	FALSE	0.555354	0.119156	4.66072	3.151e-06	0.00251901	1.01608	0.130393	7.7924	6.66134e-15	1.36755e-11	0.509458	4.59263	0.110929	4.37686e-06	0.00278406	TRUE	TRUE	TRUE	FALSE	TRUE	TRUE	TRUE
cg11429111	5	134813329	37					TIFAB	FALSE	0.253373	0.101432	2.49797	0.0124908	0.082696	0.694873	0.178668	3.8892	0.000100577	0.00359898	0.289868	2.83115	0.102385	0.00463809	0.0718529	FALSE	FALSE	FALSE	FALSE	TRUE	FALSE	FALSE
cg26018685	12	46663660	37	SLC38A1;SLC38A1	TSS1500;TSS1500	chr12:46661054-46663408	S_Shore	SLC38A1	FALSE	-0.241621	0.0975557	-2.47675	0.0132586	0.0849647	-0.616325	0.232573	-2.65002	0.00804859	0.0560877	-0.222555	-2.21446	0.1005	0.0267968	0.136083	FALSE	FALSE	FALSE	FALSE	FALSE	FALSE	FALSE
cg00930606	22	31740944	37	PATZ1;PATZ1;PATZ1;PATZ1	1stExon;1stExon;1stExon;1stExon	chr22:31741045-31743707	N_Shore	PATZ1	FALSE	-0.371254	0.123748	-3.00007	0.00269916	0.0540737	-0.613932	0.284632	-2.15693	0.0310109	0.118022	-0.36087	-3.4354	0.105045	0.000591689	0.032303	FALSE	FALSE	FALSE	FALSE	FALSE	TRUE	FALSE
cg01138448	15	45028595	37	TRIM69;TRIM69;TRIM69;TRIM69	5'UTR;1stExon;5'UTR;1stExon			TRIM69	FALSE	-0.280707	0.0941866	-2.98032	0.00287944	0.0542099	-1.13829	0.34838	-3.26739	0.00108544	0.0163609	-0.256537	-2.61132	0.0982403	0.00901934	0.0903631	FALSE	FALSE	FALSE	FALSE	TRUE	FALSE	FALSE
cg21415227	11	13985911	37	SPON1	Body	chr11:13984066-13986349	Island	SPON1	FALSE	-0.257943	0.0887107	-2.90768	0.00364117	0.0578396	-0.707302	0.245336	-2.88299	0.00393922	0.0364939	-0.318	-3.05645	0.104042	0.00223974	0.0560622	FALSE	FALSE	FALSE	FALSE	TRUE	FALSE	FALSE
cg22737154	2	64631614	37					LGALSL	FALSE	0.238777	0.113612	2.10169	0.0355804	0.127823	0.516145	0.225508	2.28881	0.0220903	0.0993659	0.209386	2.0821	0.100565	0.0373329	0.153511	FALSE	FALSE	FALSE	FALSE	FALSE	FALSE	FALSE
cg19089201	7	45002287	37	MYO1G	3'UTR	chr7:45002111-45002845	Island	MYO1G	FALSE	0.414201	0.109227	3.79212	0.00014937	0.0146967	1.00315	0.142391	7.04503	1.85429e-12	1.9034e-09	0.38393	3.63981	0.105481	0.000272837	0.0240075	FALSE	TRUE	TRUE	FALSE	TRUE	TRUE	TRUE
cg08035323	2	9843525	37					YWHAQ	FALSE	0.272122	0.0929196	2.92858	0.00340514	0.0564182	0.901626	0.149178	6.04396	1.5038e-09	6.71138e-07	0.277543	2.75391	0.100781	0.00588879	0.0765855	FALSE	FALSE	TRUE	FALSE	TRUE	FALSE	FALSE
cg26616258	16	358591	37	AXIN1;AXIN1	Body;Body			LUC7L	FALSE	0.287578	0.110948	2.592	0.009542	0.0752471	1.22563	0.304441	4.02584	5.67717e-05	0.00246928	0.245186	2.50075	0.098045	0.0123931	0.102132	FALSE	FALSE	FALSE	FALSE	TRUE	FALSE	FALSE
cg19197419	20	44441612	37	UBE2C;UBE2C;UBE2C;UBE2C;UBE2C;UBE2C;UBE2C	1stExon;5'UTR;TSS200;Body;Body;Body;Body	chr20:44440946-44441655	Island	UBE2C	FALSE	-0.281204	0.0937821	-2.99848	0.00271329	0.0540737	-0.958372	0.282597	-3.3913	0.00069562	0.0124007	-0.318227	-3.09648	0.10277	0.00195832	0.0540366	FALSE	FALSE	FALSE	FALSE	TRUE	FALSE	FALSE
cg07112604	14	91836354	37	CCDC88C	Body			CCDC88C	FALSE	-0.249597	0.0930936	-2.68114	0.00733721	0.0693232	-0.676535	0.294026	-2.30094	0.0213953	0.097592	-0.234515	-2.36591	0.0991226	0.0179857	0.117422	FALSE	FALSE	FALSE	FALSE	FALSE	FALSE	FALSE
cg07123182	11	2722391	37	KCNQ1OT1;KCNQ1;KCNQ1	TSS1500;Body;Body	chr11:2720410-2722087	S_Shore	KCNQ1	FALSE	-0.210412	0.0856318	-2.45717	0.0140037	0.0866986	-1.27259	0.273146	-4.65899	3.17764e-06	0.000307715	-0.194744	-2.08717	0.0933053	0.0368725	0.152733	FALSE	FALSE	FALSE	FALSE	TRUE	FALSE	FALSE
cg27514333	15	66996626	37	SMAD6;SMAD6	Body;Body	chr15:66993543-66996571	S_Shore	SMAD6	FALSE	-0.254387	0.0922993	-2.75611	0.00584937	0.0649621	-0.696562	0.24285	-2.86828	0.00412714	0.0375237	-0.232558	-2.31604	0.100412	0.020556	0.122581	FALSE	FALSE	FALSE	FALSE	TRUE	FALSE	FALSE
cg18052274	11	19737158	37	LOC100126784;NAV2;NAV2;NAV2	TSS1500;Body;Body;Body	chr11:19733936-19735320	S_Shore	NAV2	FALSE	-0.259404	0.0967888	-2.68011	0.00735988	0.0693232	-0.550157	0.169446	-3.24681	0.00116708	0.0170411	-0.247143	-2.40679	0.102686	0.0160935	0.113703	FALSE	FALSE	FALSE	FALSE	TRUE	FALSE	FALSE
cg08170227	14	69422517	37	ACTN1;ACTN1;ACTN1	Body;Body;Body			ACTN1	FALSE	-0.399084	0.114512	-3.4851	0.000491959	0.0268978	-0.846026	0.210419	-4.02067	5.8033e-05	0.00250293	-0.34497	-3.19325	0.108031	0.00140683	0.0472913	FALSE	TRUE	FALSE	FALSE	TRUE	TRUE	TRUE
cg08972170	7	30185776	37	C7orf41	Body			MTURN	FALSE	0.243268	0.0917146	2.65245	0.00799101	0.0711784	1.09969	0.228362	4.81558	1.46772e-06	0.000175185	0.262641	2.70285	0.0971718	0.00687483	0.082069	FALSE	FALSE	TRUE	FALSE	TRUE	FALSE	FALSE
cg01651915	8	55795551	37					RP1	FALSE	-0.270382	0.0946432	-2.85685	0.00427864	0.0608961	-0.620768	0.197515	-3.1429	0.00167285	0.0211733	-0.263671	-2.58789	0.101886	0.00965646	0.0941138	FALSE	FALSE	FALSE	FALSE	TRUE	FALSE	FALSE
cg14777342	12	57480090	37			chr12:57480797-57483116	N_Shore	NAB2	FALSE	-0.30965	0.107301	-2.88581	0.00390411	0.0589678	-0.828582	0.312165	-2.65431	0.00794706	0.0556328	-0.268266	-2.69114	0.0996848	0.00712074	0.0835325	FALSE	FALSE	FALSE	FALSE	FALSE	FALSE	FALSE
cg05331214	2	167343774	37	SCN7A	TSS1500			SCN7A	FALSE	-0.268968	0.102947	-2.61268	0.00898343	0.0741531	-0.777808	0.344741	-2.25621	0.0240574	0.103628	-0.271533	-2.77793	0.0977466	0.00547068	0.0746187	FALSE	FALSE	FALSE	FALSE	FALSE	FALSE	FALSE
cg21227253	14	86050984	37	FLRT2	5'UTR			FLRT2	FALSE	-0.362661	0.102018	-3.55487	0.000378173	0.0251936	-0.652866	0.297595	-2.19381	0.0282492	0.112146	-0.353903	-3.35394	0.105519	0.000796683	0.0363101	FALSE	TRUE	FALSE	FALSE	FALSE	TRUE	FALSE
cg06394460	13	28130393	37	LNX2	Body			LNX2	FALSE	-0.204223	0.0855936	-2.38596	0.0170346	0.0948163	-0.737486	0.278338	-2.6496	0.00805867	0.0560924	-0.208757	-2.14608	0.097274	0.0318669	0.146001	FALSE	FALSE	FALSE	FALSE	FALSE	FALSE	FALSE
cg24771152	6	31760608	37	VARS	Body	chr6:31763240-31763905	N_Shelf	HLA-DRB5	TRUE	0.275457	0.106729	2.58091	0.00985408	0.0758084	0.851164	0.220696	3.85672	0.000114916	0.00393198	0.384506	3.64548	0.105475	0.000266892	0.0239887	FALSE	FALSE	FALSE	FALSE	TRUE	TRUE	FALSE
cg21322436	7	145812842	37	CNTNAP2	TSS1500	chr7:145813030-145814084	N_Shore	CNTNAP2	FALSE	-0.356011	0.0879586	-4.04749	5.17707e-05	0.00884388	-1.24405	0.236985	-5.2495	1.5251e-07	2.84633e-05	-0.395662	-4.03671	0.0980161	5.42065e-05	0.0128698	FALSE	TRUE	TRUE	FALSE	TRUE	TRUE	TRUE
cg12806681	5	368394	37	AHRR	Body	chr5:370185-370422	N_Shore	AHRR	FALSE	-0.373403	0.0885826	-4.21531	2.49433e-05	0.00686162	-1.10371	0.208958	-5.28198	1.27798e-07	2.52273e-05	-0.27019	-2.88488	0.0936573	0.00391558	0.0666806	FALSE	TRUE	TRUE	FALSE	TRUE	FALSE	FALSE
cg00281776	2	209224225	37			chr2:209224972-209225308	N_Shore	PTH2R	FALSE	0.234448	0.103261	2.27045	0.02318	0.10813	0.696068	0.26784	2.59882	0.00935455	0.0609667	0.215017	2.14709	0.100143	0.0317857	0.146001	FALSE	FALSE	FALSE	FALSE	FALSE	FALSE	FALSE
cg20684110	10	64565750	37	ADO;ADO	3'UTR;1stExon	chr10:64564435-64565818	Island	ADO	FALSE	-0.443996	0.102989	-4.31109	1.62449e-05	0.00611139	-0.758534	0.278655	-2.72212	0.00648641	0.0491378	-0.442088	-4.1354	0.106903	3.54343e-05	0.0113048	FALSE	TRUE	FALSE	FALSE	TRUE	TRUE	TRUE
cg16556677	11	2722401	37	KCNQ1OT1;KCNQ1;KCNQ1	TSS1500;Body;Body	chr11:2720410-2722087	S_Shore	KCNQ1	FALSE	-0.21122	0.0842882	-2.50593	0.0122129	0.0822179	-0.763829	0.321206	-2.378	0.0174068	0.0872025	-0.192817	-2.12908	0.0905638	0.033248	0.148359	FALSE	FALSE	FALSE	FALSE	FALSE	FALSE	FALSE
cg21869609	19	2291613	37	LINGO3	Body	chr19:2289895-2291904	Island	SPPL2B	FALSE	-0.224903	0.0904063	-2.48769	0.0128577	0.0837381	-0.69631	0.140983	-4.93896	7.85413e-07	0.00011075	-0.199712	-2.02489	0.0986283	0.0428784	0.161951	FALSE	FALSE	TRUE	FALSE	TRUE	FALSE	FALSE
cg01291375	6	170753313	37			chr6:170755650-170755892	N_Shelf	PSMB1	FALSE	0.241968	0.121258	1.99548	0.0459906	0.143014	0.98383	0.297441	3.30765	0.000940827	0.0149727	0.191551	2.02056	0.0948008	0.0433253	0.162676	FALSE	FALSE	FALSE	FALSE	TRUE	FALSE	FALSE
cg13192013	4	160188736	37	RAPGEF2	TSS1500			RAPGEF2	FALSE	0.280316	0.092172	3.04123	0.00235614	0.0527948	0.685626	0.315684	2.17187	0.0298654	0.115461	0.292842	3.0682	0.0954445	0.00215356	0.0553708	FALSE	FALSE	FALSE	FALSE	FALSE	FALSE	FALSE
cg02385474	1	233394797	37	PCNXL2	Body			PCNXL2	FALSE	-0.264602	0.0984671	-2.68721	0.00720524	0.0689464	-0.795445	0.312874	-2.54238	0.0110101	0.0665956	-0.292223	-2.92629	0.0998614	0.00343033	0.063625	FALSE	FALSE	FALSE	FALSE	FALSE	FALSE	FALSE
cg05575921	5	373378	37	AHRR	Body	chr5:373842-374426	N_Shore	AHRR	FALSE	-0.661248	0.147806	-4.47376	7.68569e-06	0.00424699	-1.22279	0.119609	-10.2233	0	0	-0.864483	-7.1012	0.121738	1.23679e-12	6.31329e-09	FALSE	TRUE	TRUE	TRUE	TRUE	TRUE	TRUE
cg25961567	2	106363603	37	NCK2;NCK2	5'UTR;5'UTR	chr2:106361032-106362218	S_Shore	NCK2	FALSE	-0.267687	0.0928146	-2.8841	0.00392532	0.0589678	-0.830669	0.352207	-2.35847	0.0183504	0.0891581	-0.269402	-2.79082	0.0965314	0.00525742	0.073523	FALSE	FALSE	FALSE	FALSE	FALSE	FALSE	FALSE
cg05875421	14	91709951	37	GPR68	5'UTR			GPR68	FALSE	-0.458178	0.128164	-3.57494	0.000350308	0.0251936	-1.55408	0.298565	-5.20516	1.93833e-07	3.43044e-05	-0.399853	-4.07081	0.0982246	4.68504e-05	0.0123457	FALSE	TRUE	TRUE	FALSE	TRUE	TRUE	TRUE
cg00326958	10	43892075	37	HNRNPF;HNRNPF;HNRNPF;HNRNPF;HNRNPF;HNRNPF;HNRNPF	5'UTR;5'UTR;5'UTR;5'UTR;1stExon;5'UTR;5'UTR	chr10:43891546-43892917	Island	HNRNPF	FALSE	-0.328973	0.097844	-3.36222	0.000773194	0.0329662	-0.587915	0.259765	-2.26326	0.0236197	0.102741	-0.360822	-3.44978	0.104593	0.000561042	0.0308631	FALSE	TRUE	FALSE	FALSE	FALSE	TRUE	FALSE
cg18582010	8	131415376	37	ASAP1	TSS1500			ASAP1	FALSE	0.231764	0.0993818	2.33206	0.0196977	0.101458	0.619722	0.299234	2.07103	0.0383561	0.133238	0.20499	2.16509	0.0946794	0.0303806	0.14254	FALSE	FALSE	FALSE	FALSE	FALSE	FALSE	FALSE
cg19589060	5	176326516	37	HK3	TSS200			HK3	FALSE	0.230156	0.0992889	2.31805	0.0204467	0.103219	0.961463	0.370417	2.59562	0.00944203	0.0611101	0.215189	2.24722	0.0957576	0.0246259	0.131563	FALSE	FALSE	FALSE	FALSE	FALSE	FALSE	FALSE
cg24989962	14	52734286	37	PTGDR	TSS200	chr14:52734207-52735486	Island	PTGDR	FALSE	0.246762	0.090189	2.73606	0.006218	0.0652987	0.630889	0.293377	2.15044	0.0315208	0.119129	0.234127	2.43263	0.0962446	0.0149898	0.110646	FALSE	FALSE	FALSE	FALSE	FALSE	FALSE	FALSE
cg00689225	14	35871954	37	NFKBIA	Body	chr14:35873047-35873990	N_Shore	NFKBIA	FALSE	-0.295696	0.0829204	-3.56602	0.000362446	0.0251936	-0.522698	0.253434	-2.06246	0.0391639	0.135044	-0.253406	-2.55423	0.0992103	0.0106423	0.0966838	FALSE	TRUE	FALSE	FALSE	FALSE	FALSE	FALSE
cg21091547	6	36645500	37	CDKN1A;CDKN1A	TSS1500;TSS1500	chr6:36646244-36648465	N_Shore	CDKN1A	FALSE	-0.257762	0.079276	-3.25145	0.00114816	0.0374644	-0.660155	0.186648	-3.53691	0.000404843	0.00882222	-0.318572	-3.07002	0.103769	0.00214047	0.0553689	FALSE	TRUE	FALSE	FALSE	TRUE	FALSE	FALSE
cg00375132	10	22768370	37			chr10:22764708-22767050	S_Shore	LOC100499489	FALSE	-0.206989	0.0979309	-2.11362	0.0345476	0.125988	-0.694952	0.346248	-2.00709	0.0447399	0.14476	-0.220495	-2.29298	0.0961612	0.0218494	0.126432	FALSE	FALSE	FALSE	FALSE	FALSE	FALSE	FALSE
cg26963277	11	2722407	37	KCNQ1OT1;KCNQ1;KCNQ1	TSS1500;Body;Body	chr11:2720410-2722087	S_Shore	KCNQ1	FALSE	-0.284523	0.0851741	-3.34048	0.000836327	0.0338525	-0.92166	0.24291	-3.79425	0.000148092	0.00453773	-0.267911	-2.89954	0.0923978	0.00373714	0.0662322	FALSE	TRUE	FALSE	FALSE	TRUE	FALSE	FALSE
cg13279476	3	15372965	37	SH3BP5;SH3BP5	Body;5'UTR	chr3:15373314-15374209	N_Shore	SH3BP5	FALSE	-0.273822	0.093358	-2.93303	0.00335672	0.0562716	-1.00361	0.33087	-3.03325	0.00241935	0.0266461	-0.2633	-2.76751	0.0951398	0.00564865	0.0754693	FALSE	FALSE	FALSE	FALSE	TRUE	FALSE	FALSE
cg01553231	5	141072866	37			chr5:141071624-141071967	S_Shore	ARAP3	FALSE	-0.21757	0.102225	-2.12834	0.0333089	0.124214	-1.16485	0.383681	-3.03599	0.00239747	0.0265476	-0.226111	-2.31396	0.0977164	0.0206701	0.122967	FALSE	FALSE	FALSE	FALSE	TRUE	FALSE	FALSE
cg12474798	10	64565772	37	ADO;ADO	3'UTR;1stExon	chr10:64564435-64565818	Island	ADO	FALSE	-0.439969	0.103928	-4.23342	2.30169e-05	0.00686162	-0.576214	0.207345	-2.77901	0.0054524	0.0439639	-0.438196	-4.05333	0.108108	5.04941e-05	0.0123457	FALSE	TRUE	FALSE	FALSE	TRUE	TRUE	TRUE
cg14034325	10	43891459	37	HNRNPF;HNRNPF;HNRNPF;HNRNPF;HNRNPF;HNRNPF	5'UTR;5'UTR;5'UTR;5'UTR;5'UTR;5'UTR	chr10:43891546-43892917	N_Shore	HNRNPF	FALSE	-0.420216	0.103206	-4.07161	4.66898e-05	0.00884388	-0.434644	0.216346	-2.00902	0.0445352	0.144417	-0.453089	-4.14853	0.109217	3.34613e-05	0.0111839	FALSE	TRUE	FALSE	FALSE	FALSE	TRUE	FALSE
cg12803068	7	45002919	37	MYO1G	Body	chr7:45002111-45002845	S_Shore	MYO1G	FALSE	0.575129	0.116315	4.94459	7.63038e-07	0.00121999	0.900444	0.124299	7.24418	4.34985e-13	5.5813e-10	0.537023	4.77447	0.112478	1.80183e-06	0.00141502	TRUE	TRUE	TRUE	TRUE	TRUE	TRUE	TRUE
cg22797644	6	34206491	37	HMGA1;HMGA1;HMGA1;HMGA1;HMGA1;HMGA1	5'UTR;5'UTR;5'UTR;5'UTR;5'UTR;TSS200	chr6:34202567-34206193	S_Shore	HMGA1	FALSE	-0.41939	0.101741	-4.12211	3.75413e-05	0.0078627	-0.963064	0.325977	-2.95439	0.0031329	0.0315445	-0.409295	-3.93348	0.104054	8.37239e-05	0.0152381	FALSE	TRUE	FALSE	FALSE	TRUE	TRUE	TRUE
cg01873977	8	125699897	37	MTSS1	Body			MTSS1	FALSE	-0.18246	0.0923386	-1.97599	0.0481561	0.146309	-0.565851	0.251187	-2.25271	0.0242775	0.10397	-0.202084	-2.05462	0.0983557	0.0399156	0.156743	FALSE	FALSE	FALSE	FALSE	FALSE	FALSE	FALSE
cg15777760	16	29832180	37	C16orf53;MVP;MVP	3'UTR;5'UTR;5'UTR	chr16:29826662-29828302	S_Shelf	SMG1P2	FALSE	-0.239934	0.0999109	-2.40148	0.0163288	0.0928142	-0.660956	0.288137	-2.2939	0.0217965	0.0986493	-0.22114	-2.20076	0.100484	0.0277532	0.13781	FALSE	FALSE	FALSE	FALSE	FALSE	FALSE	FALSE
cg24874254	6	106546747	37	PRDM1;PRDM1	Body;TSS200			PRDM1	FALSE	-0.207916	0.0953788	-2.17989	0.0292655	0.118489	-0.695691	0.265987	-2.61551	0.0089094	0.0595787	-0.202109	-2.04102	0.0990238	0.0412493	0.159034	FALSE	FALSE	FALSE	FALSE	FALSE	FALSE	FALSE
cg15068180	3	194017703	37			chr3:194014480-194014983	S_Shelf	LINC00887	FALSE	0.234271	0.103135	2.27149	0.0231171	0.10813	0.688998	0.264771	2.60224	0.00926175	0.0606314	0.229826	2.35502	0.0975895	0.0185216	0.1187	FALSE	FALSE	FALSE	FALSE	FALSE	FALSE	FALSE
cg00741986	4	2748332	37	TNIP2;TNIP2	Body;Body			TNIP2	FALSE	-0.329351	0.100966	-3.262	0.00110631	0.0372054	-0.730633	0.282814	-2.58345	0.00978187	0.0622058	-0.329217	-3.19402	0.103073	0.00140305	0.0472913	FALSE	TRUE	FALSE	FALSE	FALSE	TRUE	FALSE
cg11580525	11	118022923	37	SCN4B;SCN4B	Body;Body	chr11:118023352-118024194	N_Shore	SCN4B	FALSE	-0.207137	0.100536	-2.06033	0.039367	0.134128	-0.668795	0.323914	-2.06473	0.0389485	0.134567	-0.203772	-2.09202	0.0974047	0.0364369	0.151771	FALSE	FALSE	FALSE	FALSE	FALSE	FALSE	FALSE
cg27205928	7	1062652	37	C7orf50;C7orf50;C7orf50;MIR339	Body;Body;Body;Body	chr7:1062496-1062966	Island	C7orf50	FALSE	-0.233841	0.0946861	-2.46964	0.0135249	0.0853033	-0.706664	0.266489	-2.65176	0.00800742	0.0558387	-0.239186	-2.45949	0.09725	0.0139133	0.107853	FALSE	FALSE	FALSE	FALSE	FALSE	FALSE	FALSE
cg05951221	2	233284402	37			chr2:233283397-233285959	Island	ALPPL2	FALSE	-0.645802	0.108395	-5.95784	2.55588e-09	8.17299e-06	-1.1601	0.138581	-8.37132	0	0	-0.686635	-6.96629	0.0985653	3.25406e-12	1.10738e-08	TRUE	TRUE	TRUE	TRUE	TRUE	TRUE	TRUE
cg18146737	1	92946700	37	GFI1;GFI1;GFI1	Body;Body;Body	chr1:92945907-92952609	Island	GFI1	FALSE	-0.295253	0.0932385	-3.16665	0.00154207	0.0423054	-0.779693	0.142825	-5.45906	4.78654e-08	1.16983e-05	-0.269638	-2.6231	0.102794	0.00871327	0.0885127	FALSE	TRUE	TRUE	FALSE	TRUE	FALSE	FALSE
cg25193885	11	70328867	37	SHANK2;SHANK2	Body;Body	chr11:70332266-70333413	N_Shelf	SHANK2	FALSE	0.247383	0.0875255	2.82641	0.00470734	0.0622807	0.784266	0.30413	2.57872	0.0099168	0.0626479	0.305529	3.02843	0.100887	0.00245829	0.057055	FALSE	FALSE	FALSE	FALSE	FALSE	FALSE	FALSE
cg16029875	1	204320179	37	PLEKHA6	5'UTR			PLEKHA6	FALSE	0.261554	0.0980737	2.66692	0.00765508	0.0702306	0.477568	0.183744	2.59909	0.00934709	0.0609667	0.224153	2.20373	0.101715	0.0275432	0.137637	FALSE	FALSE	FALSE	FALSE	FALSE	FALSE	FALSE
cg18688062	6	31146471	37	PSORS1C3	TSS1500	chr6:31148369-31148577	N_Shore	HLA-DRB5	TRUE	-0.275341	0.0942039	-2.92282	0.00346876	0.0570101	-0.601015	0.273593	-2.19675	0.0280382	0.111769	-0.238496	-2.38135	0.100152	0.0172494	0.116411	FALSE	FALSE	FALSE	FALSE	FALSE	FALSE	FALSE
cg10362475	11	70507825	37	SHANK2;SHANK2	1stExon;Body	chr11:70508328-70508617	N_Shore	SHANK2	FALSE	-0.219107	0.0886138	-2.47261	0.0134132	0.0850415	-0.38728	0.141338	-2.74011	0.00614191	0.0472959	-0.259416	-2.46609	0.105193	0.0136596	0.106943	FALSE	FALSE	FALSE	FALSE	TRUE	FALSE	FALSE
cg11197664	5	176755542	37			chr5:176759071-176759361	N_Shelf	LMAN2	FALSE	0.25885	0.0969459	2.67005	0.00758402	0.0700913	0.712655	0.249162	2.86021	0.00423363	0.0380871	0.241407	2.40584	0.100342	0.0161354	0.113845	FALSE	FALSE	FALSE	FALSE	TRUE	FALSE	FALSE
cg16983588	11	129793108	37	PRDM10;PRDM10;PRDM10;PRDM10	Body;Body;Body;Body			PRDM10	FALSE	0.1781	0.0869912	2.04733	0.0406254	0.13653	0.584628	0.192004	3.04487	0.00232779	0.0260286	0.212295	2.12835	0.0997463	0.0333079	0.148378	FALSE	FALSE	FALSE	FALSE	TRUE	FALSE	FALSE
cg06401979	7	27143717	37	HOXA2	TSS1500	chr7:27143181-27143479	S_Shore	HOXA2	FALSE	-0.219196	0.100458	-2.18196	0.0291126	0.118287	-0.407326	0.171939	-2.36901	0.0178355	0.0878074	-0.213232	-2.06961	0.10303	0.0384885	0.154516	FALSE	FALSE	FALSE	FALSE	FALSE	FALSE	FALSE
cg09465703	16	733842	37	JMJD8	Body	chr16:729438-735815	Island	JMJD8	FALSE	-0.28184	0.122593	-2.29898	0.0215058	0.105281	-0.758765	0.23399	-3.24272	0.00118395	0.0171169	-0.243289	-2.47447	0.0983195	0.0133432	0.105682	FALSE	FALSE	FALSE	FALSE	TRUE	FALSE	FALSE
cg04545963	14	35872393	37	NFKBIA	Body	chr14:35873047-35873990	N_Shore	NFKBIA	FALSE	-0.232397	0.0816321	-2.84688	0.00441504	0.0609388	-0.940469	0.242957	-3.87092	0.000108424	0.00382458	-0.197756	-2.01504	0.0981401	0.0439002	0.163456	FALSE	FALSE	FALSE	FALSE	TRUE	FALSE	FALSE
cg15777335	10	13736109	37	FRMD4A	Body			FRMD4A	FALSE	0.322552	0.0972779	3.31578	0.000913873	0.0352771	0.822234	0.353822	2.32386	0.0201329	0.0946247	0.320989	3.22412	0.0995585	0.00126358	0.0457452	FALSE	TRUE	FALSE	FALSE	FALSE	TRUE	FALSE
cg03684807	22	46457384	37			chr22:46457095-46458028	Island	MIRLET7BHG	FALSE	-0.246482	0.0889689	-2.77043	0.00559825	0.0649621	-0.37145	0.156447	-2.37429	0.0175829	0.0872981	-0.27552	-2.63224	0.104672	0.00848246	0.0877528	FALSE	FALSE	FALSE	FALSE	FALSE	FALSE	FALSE
cg04039397	3	111260783	37	CD96;CD96	TSS200;TSS200			CD96	FALSE	-0.362041	0.101765	-3.55761	0.000374247	0.0251936	-0.763798	0.244798	-3.12011	0.00180784	0.0222775	-0.368837	-3.34976	0.110109	0.000808828	0.0365374	FALSE	TRUE	FALSE	FALSE	TRUE	TRUE	TRUE
cg16545079	17	8055888	37	PER1	TSS200	chr17:8054550-8055835	S_Shore	PER1	FALSE	-0.285928	0.0967396	-2.95564	0.00312019	0.0553173	-0.711106	0.340798	-2.08659	0.0369253	0.130862	-0.282203	-2.82401	0.09993	0.00474271	0.0718618	FALSE	FALSE	FALSE	FALSE	FALSE	FALSE	FALSE
cg04566512	22	46457588	37			chr22:46457095-46458028	Island	MIRLET7BHG	FALSE	-0.220127	0.0892495	-2.46642	0.0136471	0.0854844	-0.337609	0.166399	-2.02891	0.0424677	0.140757	-0.248114	-2.41575	0.102707	0.0157027	0.112708	FALSE	FALSE	FALSE	FALSE	FALSE	FALSE	FALSE
cg17521665	6	106546704	37	PRDM1;PRDM1	Body;TSS200			PRDM1	FALSE	-0.204945	0.0947373	-2.1633	0.0305181	0.120274	-0.526117	0.265332	-1.98286	0.047383	0.148881	-0.20417	-2.07163	0.0985553	0.0383002	0.154356	FALSE	FALSE	FALSE	FALSE	FALSE	FALSE	FALSE
cg13442016	10	104196339	37	MIR146B	Body	chr10:104191984-104192527	S_Shelf	MIR146B	FALSE	-0.296807	0.106584	-2.78472	0.00535732	0.0643138	-0.545684	0.246454	-2.21414	0.0268191	0.10907	-0.274446	-2.60126	0.105505	0.00928811	0.0919241	FALSE	FALSE	FALSE	FALSE	FALSE	FALSE	FALSE
cg22544863	19	15580400	37	PGLYRP2	Body	chr19:15580382-15580863	Island	PGLYRP2	FALSE	0.202217	0.0975902	2.07211	0.0382553	0.132168	0.629122	0.309656	2.03168	0.0421857	0.14032	0.205467	2.11654	0.0970771	0.034299	0.14907	FALSE	FALSE	FALSE	FALSE	FALSE	FALSE	FALSE
cg24996979	14	74223355	37	C14orf43;C14orf43	5'UTR;5'UTR	chr14:74225626-74227209	N_Shelf	ELMSAN1	FALSE	-0.379555	0.102226	-3.71291	0.000204888	0.0189906	-1.42861	0.310062	-4.60751	4.07527e-06	0.000370194	-0.368006	-3.74043	0.0983861	0.000183709	0.0203861	FALSE	TRUE	FALSE	FALSE	TRUE	TRUE	TRUE
cg25296938	7	98976900	37	ARPC1B	5'UTR	chr7:98971649-98973170	S_Shelf	ARPC1A	FALSE	-0.300565	0.089636	-3.35317	0.000798916	0.0335426	-0.940785	0.362841	-2.59283	0.00951894	0.0613371	-0.31874	-3.39269	0.0939492	0.000692104	0.0340346	FALSE	TRUE	FALSE	FALSE	FALSE	TRUE	FALSE
cg01734698	2	217164034	37	MARCH4	Body			MARCH4	FALSE	0.258817	0.111641	2.31829	0.0204338	0.103219	1.51432	0.379347	3.99192	6.55399e-05	0.00270105	0.208511	2.28431	0.0912797	0.0223534	0.127471	FALSE	FALSE	FALSE	FALSE	TRUE	FALSE	FALSE
cg24750308	11	89225014	37	NOX4;NOX4;NOX4;NOX4	TSS1500;TSS1500;5'UTR;TSS1500	chr11:89224416-89224718	S_Shore	NOX4	FALSE	0.179379	0.089514	2.00392	0.0450786	0.142161	0.457959	0.195399	2.34372	0.0190927	0.0913247	0.251059	2.39458	0.104845	0.0166394	0.115169	FALSE	FALSE	FALSE	FALSE	FALSE	FALSE	FALSE
cg27637521	17	76355202	37	SOCS3	5'UTR	chr17:76354818-76357038	Island	SOCS3	FALSE	-0.272645	0.114622	-2.37864	0.0173764	0.0955545	-0.856108	0.292482	-2.92704	0.00342204	0.0332638	-0.249383	-2.52214	0.0988773	0.0116643	0.100544	FALSE	FALSE	FALSE	FALSE	TRUE	FALSE	FALSE
cg05668853	17	27044169	37	RAB34;RAB34;RAB34;RAB34;RAB34;RAB34;RAB34	Body;Body;Body;Body;Body;Body;Body	chr17:27044168-27045049	Island	RAB34	FALSE	-0.265982	0.103224	-2.57674	0.00997366	0.0758084	-0.576393	0.242051	-2.38129	0.0172523	0.0868948	-0.249403	-2.45055	0.101774	0.0142639	0.108926	FALSE	FALSE	FALSE	FALSE	FALSE	FALSE	FALSE
cg06106428	11	110584327	37	ARHGAP20	TSS1500	chr11:110581839-110583883	S_Shore	ARHGAP20	FALSE	0.319033	0.0974399	3.27416	0.00105978	0.0368357	0.885487	0.224094	3.95142	7.769e-05	0.0030672	0.343913	3.27666	0.104958	0.00105043	0.0414863	FALSE	TRUE	FALSE	FALSE	TRUE	TRUE	TRUE
cg07733247	10	134222507	37	PWWP2B;PWWP2B	3'UTR;Body	chr10:134218268-134219615	S_Shelf	PWWP2B	FALSE	0.202015	0.0908181	2.22439	0.0261224	0.113745	0.762562	0.324895	2.3471	0.0189201	0.0907527	0.231135	2.41699	0.0956293	0.0156493	0.112708	FALSE	FALSE	FALSE	FALSE	FALSE	FALSE	FALSE
cg20495738	12	2338399	37	CACNA1C;CACNA1C;CACNA1C;CACNA1C;CACNA1C;CACNA1C;CACNA1C;CACNA1C;CACNA1C;CACNA1C;CACNA1C;CACNA1C;CACNA1C;CACNA1C;CACNA1C;CACNA1C;CACNA1C;CACNA1C;CACNA1C;CACNA1C;CACNA1C;CACNA1C;CACNA1C	Body;Body;Body;Body;Body;Body;Body;Body;Body;Body;Body;Body;Body;Body;Body;Body;Body;Body;Body;Body;Body;Body;Body	chr12:2339162-2339615	N_Shore	CACNA1C	FALSE	0.262097	0.10756	2.43676	0.0148194	0.0889393	0.524382	0.237957	2.20368	0.0275466	0.11084	0.258303	2.5602	0.100891	0.0104611	0.0960022	FALSE	FALSE	FALSE	FALSE	FALSE	FALSE	FALSE
cg08335767	6	34206495	37	HMGA1;HMGA1;HMGA1;HMGA1;HMGA1;HMGA1	5'UTR;5'UTR;5'UTR;5'UTR;5'UTR;TSS200	chr6:34202567-34206193	S_Shore	HMGA1	FALSE	-0.419086	0.103049	-4.06688	4.76474e-05	0.00884388	-0.970409	0.305795	-3.17339	0.00150668	0.0198339	-0.408555	-3.88731	0.1051	0.000101363	0.0156107	FALSE	TRUE	FALSE	FALSE	TRUE	TRUE	TRUE
cg19782411	20	36148275	37	BLCAP;BLCAP;BLCAP;BLCAP;NNAT;NNAT;BLCAP	5'UTR;5'UTR;5'UTR;5'UTR;TSS1500;TSS1500;5'UTR	chr20:36148603-36150136	N_Shore	BLCAP	FALSE	0.181214	0.0903848	2.00492	0.0449718	0.142161	0.823197	0.28643	2.87399	0.00405325	0.0371956	0.237846	2.41733	0.0983921	0.015635	0.112708	FALSE	FALSE	FALSE	FALSE	TRUE	FALSE	FALSE
cg01442064	4	5713450	37	EVC	Body	chr4:5713035-5713451	Island	EVC	FALSE	-0.253939	0.0923655	-2.74929	0.00597253	0.0649621	-0.704587	0.326424	-2.15851	0.0308885	0.117824	-0.296851	-3.04851	0.0973757	0.0022998	0.0565759	FALSE	FALSE	FALSE	FALSE	FALSE	FALSE	FALSE
cg23565821	6	33385056	37	CUTA;CUTA;CUTA;CUTA;CUTA	Body;Body;Body;Body;Body	chr6:33385678-33386262	N_Shore	BAK1	TRUE	-0.394515	0.109823	-3.59229	0.000327782	0.0251936	-0.772351	0.294753	-2.62033	0.00878445	0.0589351	-0.40635	-3.8934	0.104369	9.88508e-05	0.0156107	FALSE	TRUE	FALSE	FALSE	FALSE	TRUE	FALSE
cg02994349	1	66999753	37	SGIP1	TSS200	chr1:66998728-66999060	S_Shore	SGIP1	FALSE	0.257098	0.0989501	2.59826	0.00936969	0.0746407	0.888644	0.343792	2.58483	0.00974274	0.062155	0.199174	2.11875	0.0940055	0.0341114	0.148888	FALSE	FALSE	FALSE	FALSE	FALSE	FALSE	FALSE
cg05726935	14	105263522	37	AKT1;AKT1	TSS1500;TSS1500	chr14:105261334-105261624	S_Shore	AKT1	FALSE	-0.193872	0.0953973	-2.03226	0.0421278	0.138903	-0.802567	0.348038	-2.30597	0.021112	0.0969191	-0.210208	-2.20588	0.0952948	0.0273927	0.137221	FALSE	FALSE	FALSE	FALSE	FALSE	FALSE	FALSE
cg22533683	17	29887049	37	MIR193A	Body	chr17:29885900-29887377	Island	MIR193A	FALSE	-0.222532	0.0917175	-2.42628	0.0152546	0.0900833	-0.572759	0.2132	-2.68649	0.00722073	0.0525625	-0.227091	-2.24795	0.101021	0.0245794	0.131563	FALSE	FALSE	FALSE	FALSE	FALSE	FALSE	FALSE
cg11054403	14	70658611	37			chr14:70655095-70656077	S_Shelf	SLC8A3	FALSE	0.207844	0.089054	2.33391	0.0196003	0.101338	0.77122	0.276199	2.79226	0.00523415	0.0430093	0.226428	2.30645	0.0981715	0.0210855	0.124359	FALSE	FALSE	FALSE	FALSE	TRUE	FALSE	FALSE
cg12034783	17	74011109	37	EVPL	Body	chr17:74010977-74011255	Island	EVPL	FALSE	0.207407	0.0861813	2.40663	0.0161005	0.0921066	0.69531	0.219691	3.16494	0.00155112	0.0202038	0.238173	2.31625	0.102827	0.0205447	0.122581	FALSE	FALSE	FALSE	FALSE	TRUE	FALSE	FALSE
cg17924476	5	323794	37	AHRR	Body	chr5:320788-323010	S_Shore	AHRR	FALSE	0.257863	0.0997402	2.58535	0.00972804	0.0755956	1.05906	0.23384	4.529	5.92645e-06	0.000482809	0.244902	2.49594	0.09812	0.0125623	0.102601	FALSE	FALSE	FALSE	FALSE	TRUE	FALSE	FALSE
cg19637821	12	133133572	37	FBRSL1	Body	chr12:133135293-133135722	N_Shore	FBRSL1	FALSE	0.214464	0.0936262	2.29064	0.0219843	0.106271	0.896083	0.270404	3.31387	0.00092015	0.0147581	0.228517	2.34497	0.0974497	0.0190284	0.119885	FALSE	FALSE	FALSE	FALSE	TRUE	FALSE	FALSE
cg23423766	6	13614841	37	NOL7	TSS1500	chr6:13614901-13615903	N_Shore	SIRT5	FALSE	-0.262527	0.0950252	-2.76271	0.00573241	0.0649621	-0.738042	0.334772	-2.20461	0.0274814	0.110721	-0.291393	-2.93457	0.0992968	0.00334014	0.0630788	FALSE	FALSE	FALSE	FALSE	FALSE	FALSE	FALSE
cg16406030	16	88566691	37	ZFPM1	Body	chr16:88569267-88569491	N_Shelf	ZFPM1	FALSE	0.247929	0.0958928	2.58548	0.00972429	0.0755956	0.684312	0.261856	2.61331	0.00896688	0.0598072	0.245294	2.41533	0.101557	0.0157208	0.112708	FALSE	FALSE	FALSE	FALSE	FALSE	FALSE	FALSE
cg18033416	17	30592033	37	RHBDL3	TSS1500	chr17:30593198-30594033	N_Shore	RHBDL3	FALSE	-0.186801	0.0922338	-2.0253	0.042837	0.139776	-0.623107	0.275919	-2.2583	0.0239272	0.103283	-0.23322	-2.34462	0.0994701	0.0190464	0.119885	FALSE	FALSE	FALSE	FALSE	FALSE	FALSE	FALSE
cg19514721	5	141813298	37					SPRY4	FALSE	0.177183	0.0895293	1.97905	0.0478102	0.145983	0.666356	0.262722	2.53635	0.0112015	0.0672402	0.218041	2.17424	0.100284	0.0296869	0.141309	FALSE	FALSE	FALSE	FALSE	FALSE	FALSE	FALSE
cg07094298	4	2748026	37	TNIP2;TNIP2	Body;Body			TNIP2	FALSE	-0.371208	0.10215	-3.63395	0.000279118	0.0228857	-0.86474	0.223918	-3.86186	0.000112527	0.00390141	-0.364854	-3.41721	0.10677	0.000632654	0.03364	FALSE	TRUE	FALSE	FALSE	TRUE	TRUE	TRUE
cg03759239	1	192626671	37	RGS13;RGS13	Body;Body			RGS13	FALSE	0.245974	0.0928044	2.65045	0.0080384	0.0713026	0.852221	0.288254	2.95649	0.00311162	0.0314667	0.228456	2.3798	0.0959982	0.0173221	0.116411	FALSE	FALSE	FALSE	FALSE	TRUE	FALSE	FALSE
cg25247520	8	128808017	37	MIR1204;PVT1	TSS200;Body	chr8:128806081-128806899	S_Shore	PVT1	FALSE	-0.319756	0.104064	-3.07268	0.00212143	0.0496977	-0.751852	0.319651	-2.3521	0.0186677	0.0900049	-0.3005	-3.02088	0.0994743	0.0025204	0.0571805	FALSE	TRUE	FALSE	FALSE	FALSE	FALSE	FALSE
cg04907244	7	22894795	37	SNORD93	TSS1500	chr7:22893794-22894577	S_Shore	SNORD93	FALSE	-0.358983	0.0921397	-3.89607	9.77653e-05	0.0127603	-0.50292	0.211914	-2.37323	0.0176334	0.0873991	-0.330305	-3.15792	0.104596	0.00158897	0.0488616	FALSE	TRUE	FALSE	FALSE	FALSE	TRUE	FALSE
cg22407942	7	22894828	37	SNORD93	TSS1500	chr7:22893794-22894577	S_Shore	SNORD93	FALSE	-0.297824	0.0844014	-3.52867	0.00041766	0.0260884	-0.555255	0.186309	-2.98029	0.00287972	0.0298273	-0.260203	-2.58176	0.100785	0.00982974	0.0942286	FALSE	TRUE	FALSE	FALSE	TRUE	FALSE	FALSE
cg00810292	13	75900518	37	TBC1D4	Body			TBC1D4	FALSE	-0.222109	0.104486	-2.12572	0.0335266	0.124455	-0.722478	0.353824	-2.04191	0.0411604	0.138982	-0.198002	-2.09397	0.0945582	0.0362629	0.151561	FALSE	FALSE	FALSE	FALSE	FALSE	FALSE	FALSE
cg15497991	20	50142702	37	NFATC2;NFATC2;NFATC2	Body;Body;Body	chr20:50139690-50140540	S_Shelf	NFATC2	FALSE	-0.189205	0.0895235	-2.11347	0.0345606	0.125988	-0.763558	0.374722	-2.03766	0.0415838	0.139727	-0.207379	-2.23906	0.0926187	0.0251519	0.13235	FALSE	FALSE	FALSE	FALSE	FALSE	FALSE	FALSE
cg17852032	6	158066811	37	ZDHHC14;ZDHHC14	Body;Body			ZDHHC14	FALSE	0.239922	0.0973082	2.46559	0.0136788	0.085599	0.552576	0.264448	2.08954	0.0366588	0.130628	0.227477	2.32073	0.0980195	0.0203015	0.121975	FALSE	FALSE	FALSE	FALSE	FALSE	FALSE	FALSE
cg24049493	1	42385941	37	HIVEP3;HIVEP3	TSS1500;TSS1500	chr1:42383640-42384003	S_Shore	HIVEP3	FALSE	0.246557	0.0962126	2.56263	0.0103883	0.0761899	0.943884	0.175629	5.37432	7.6874e-08	1.67893e-05	0.209972	2.123	0.0989034	0.0337536	0.148445	FALSE	FALSE	TRUE	FALSE	TRUE	FALSE	FALSE
cg26937798	16	27326054	37	IL4R;IL4R	5'UTR;5'UTR	chr16:27324885-27325695	S_Shore	IL4R	FALSE	-0.36681	0.0928063	-3.95243	7.73619e-05	0.0112014	-0.938203	0.294409	-3.18673	0.00143891	0.0193197	-0.318708	-3.12816	0.101884	0.00175907	0.051647	FALSE	TRUE	FALSE	FALSE	TRUE	FALSE	FALSE
cg15159987	19	17003890	37	CPAMD8	3'UTR	chr19:17007101-17008857	N_Shelf	CPAMD8	FALSE	-0.312271	0.0982486	-3.17838	0.001481	0.0423054	-1.18115	0.280748	-4.20716	2.58598e-05	0.00145052	-0.289619	-3.02299	0.0958053	0.00250289	0.0571805	FALSE	TRUE	FALSE	FALSE	TRUE	FALSE	FALSE
cg23055276	19	8564611	37	PRAM1	Body	chr19:8563441-8564225	S_Shore	PRAM1	FALSE	0.258334	0.0954578	2.70626	0.00680453	0.0678017	0.752784	0.335837	2.24152	0.0249926	0.105444	0.261028	2.66669	0.0978846	0.00766014	0.0851301	FALSE	FALSE	FALSE	FALSE	FALSE	FALSE	FALSE
cg09022230	7	5457225	37	TNRC18	Body	chr7:5458503-5469256	N_Shore	TNRC18	FALSE	-0.187184	0.0848934	-2.20493	0.0274588	0.115373	-1.06298	0.240341	-4.42278	9.74396e-06	0.000715897	-0.200448	-2.22115	0.0902452	0.0263408	0.135125	FALSE	FALSE	FALSE	FALSE	TRUE	FALSE	FALSE
cg26029292	8	146055581	37	ZNF7	Body	chr8:146051833-146053292	S_Shelf	ZNF7	FALSE	0.199636	0.0947321	2.10737	0.0350856	0.126845	0.903647	0.32191	2.80714	0.00499833	0.0419517	0.215842	2.19785	0.0982057	0.0279596	0.138096	FALSE	FALSE	FALSE	FALSE	TRUE	FALSE	FALSE
cg25270899	13	101315319	37	TMTC4;TMTC4	Body;Body			TMTC4	FALSE	0.19498	0.0912309	2.13721	0.0325809	0.123159	1.01544	0.332359	3.05524	0.0022488	0.0257341	0.185604	2.02292	0.0917502	0.0430811	0.162236	FALSE	FALSE	FALSE	FALSE	TRUE	FALSE	FALSE
cg03732020	11	47282968	37	NR1H3;NR1H3;NR1H3	Body;Body;Body			NR1H3	FALSE	0.244266	0.102611	2.38049	0.0172896	0.0953231	0.875522	0.258935	3.38124	0.000721588	0.0127927	0.223624	2.29596	0.0973989	0.0216784	0.126381	FALSE	FALSE	FALSE	FALSE	TRUE	FALSE	FALSE
cg14868222	6	31548340	37	LTB;LTB	3'UTR;3'UTR	chr6:31548436-31549277	N_Shore	HLA-DRB5	TRUE	-0.215754	0.0983571	-2.19357	0.028266	0.116453	-0.92925	0.241581	-3.84654	0.000119797	0.00403179	-0.38235	-3.595	0.106356	0.00032439	0.0247146	FALSE	FALSE	FALSE	FALSE	TRUE	TRUE	FALSE
cg19137417	17	79362935	37			chr17:79360383-79361723	S_Shore	LOC100130370	FALSE	-0.34893	0.102446	-3.40599	0.000659238	0.0302655	-0.724243	0.216065	-3.35197	0.000802388	0.0134581	-0.372524	-3.50772	0.106201	0.000451961	0.028135	FALSE	TRUE	FALSE	FALSE	TRUE	TRUE	TRUE
cg03725573	11	113962901	37	ZBTB16;ZBTB16	Body;Body			ZBTB16	FALSE	0.22987	0.0884085	2.60009	0.00931981	0.0746181	1.03094	0.313891	3.28438	0.00102209	0.0156392	0.265691	2.8423	0.0934776	0.00447895	0.0705653	FALSE	FALSE	FALSE	FALSE	TRUE	FALSE	FALSE
cg00178850	1	236559675	37	EDARADD;EDARADD	Body;Body	chr1:236558459-236559336	S_Shore	EDARADD	FALSE	-0.245387	0.0954486	-2.57088	0.010144	0.0759158	-0.568169	0.247211	-2.29831	0.021544	0.0978519	-0.263104	-2.57245	0.102277	0.0100981	0.0950317	FALSE	FALSE	FALSE	FALSE	FALSE	FALSE	FALSE
cg15636519	2	191894418	37	STAT4	3'UTR			STAT4	FALSE	-0.251954	0.0961784	-2.61965	0.00880193	0.0736885	-0.716868	0.327795	-2.18694	0.028747	0.113352	-0.246533	-2.53085	0.097411	0.0113786	0.0997305	FALSE	FALSE	FALSE	FALSE	FALSE	FALSE	FALSE
cg01481251	11	32912719	37			chr11:32913989-32915514	N_Shore	QSER1	FALSE	-0.217083	0.104999	-2.06748	0.038689	0.132815	-0.841705	0.284979	-2.95357	0.00314118	0.0315726	-0.213236	-2.21347	0.0963359	0.0268653	0.136083	FALSE	FALSE	FALSE	FALSE	TRUE	FALSE	FALSE
cg08635931	11	10880635	37	ZBED5;ZBED5	TSS1500;TSS1500	chr11:10879102-10880453	S_Shore	ZBED5-AS1	FALSE	-0.259726	0.0945109	-2.7481	0.00599417	0.0649621	-0.819607	0.34331	-2.38737	0.0169696	0.0863181	-0.264823	-2.85372	0.0927992	0.00432105	0.0697029	FALSE	FALSE	FALSE	FALSE	FALSE	FALSE	FALSE
cg06946797	16	11422409	37					RMI2	FALSE	-0.29998	0.0987646	-3.03732	0.00238688	0.0527948	-0.487156	0.246486	-1.9764	0.0481089	0.149963	-0.28545	-2.84754	0.100244	0.00440587	0.0699634	FALSE	FALSE	FALSE	FALSE	FALSE	FALSE	FALSE
cg10874644	5	83898708	37					EDIL3	FALSE	0.301987	0.100571	3.00272	0.00267576	0.0540513	0.867072	0.238091	3.64177	0.000270768	0.00689672	0.312024	3.00896	0.103698	0.00262143	0.057493	FALSE	FALSE	FALSE	FALSE	TRUE	FALSE	FALSE
cg00541303	1	208962374	37					PLXNA2	FALSE	-0.236313	0.0923371	-2.55924	0.0104902	0.0765191	-0.598615	0.269976	-2.21729	0.0266034	0.108666	-0.290011	-2.93536	0.0987992	0.00333166	0.0630788	FALSE	FALSE	FALSE	FALSE	FALSE	FALSE	FALSE
cg15816464	17	2026533	37	SMG6;SMG6	Body;Body			SMG6	FALSE	0.223869	0.091787	2.439	0.0147279	0.088656	0.871626	0.316931	2.75021	0.00595573	0.0464002	0.26284	2.72797	0.0963501	0.00637261	0.0793456	FALSE	FALSE	FALSE	FALSE	TRUE	FALSE	FALSE
cg06177555	16	29678624	37	SPN;SPN	3'UTR;3'UTR	chr16:29675845-29676120	S_Shelf	SMG1P2	FALSE	0.250137	0.0974784	2.56608	0.0102855	0.0760962	0.959223	0.308121	3.11313	0.00185112	0.0226747	0.244683	2.54307	0.0962158	0.0109883	0.09789	FALSE	FALSE	FALSE	FALSE	TRUE	FALSE	FALSE
cg07618085	17	77924582	37	TBC1D16	Body	chr17:77922721-77922973	S_Shore	TBC1D16	FALSE	-0.26042	0.0863436	-3.01609	0.00256058	0.0532079	-0.502142	0.20841	-2.40939	0.0159792	0.083303	-0.2997	-2.87519	0.104237	0.00403781	0.0672475	FALSE	FALSE	FALSE	FALSE	FALSE	FALSE	FALSE
cg20244340	20	19193989	37	SLC24A3	Body	chr20:19192459-19193902	S_Shore	SLC24A3	FALSE	-0.345196	0.0949405	-3.63592	0.000276986	0.0228857	-0.908568	0.216697	-4.1928	2.75527e-05	0.00152056	-0.363092	-3.57167	0.101659	0.000354713	0.0262415	FALSE	TRUE	FALSE	FALSE	TRUE	TRUE	TRUE
cg26647600	3	39369720	37	CCR8	TSS1500			CCR8	FALSE	-0.237202	0.094805	-2.502	0.0123494	0.0823277	-0.632615	0.300264	-2.10686	0.0351296	0.127403	-0.22283	-2.30711	0.096584	0.0210484	0.124284	FALSE	FALSE	FALSE	FALSE	FALSE	FALSE	FALSE
cg16005592	5	964654	37					LOC100506688	FALSE	-0.218834	0.0922888	-2.37119	0.017731	0.0961729	-0.768569	0.326977	-2.35053	0.0187467	0.0902587	-0.201314	-2.13478	0.0943023	0.0327794	0.147307	FALSE	FALSE	FALSE	FALSE	FALSE	FALSE	FALSE
cg01565703	14	103245090	37	TRAF3;TRAF3;TRAF3	5'UTR;5'UTR;5'UTR			TRAF3	FALSE	-0.3232	0.0955811	-3.38142	0.000721125	0.0313736	-0.717255	0.248669	-2.88438	0.0039219	0.0363993	-0.43133	-3.8707	0.111435	0.000108522	0.0158274	FALSE	TRUE	FALSE	FALSE	TRUE	TRUE	TRUE
cg12876356	1	92946825	37	GFI1;GFI1;GFI1	Body;Body;Body	chr1:92945907-92952609	Island	GFI1	FALSE	-0.334798	0.0932918	-3.58872	0.000332311	0.0251936	-0.880227	0.155198	-5.67163	1.41442e-08	4.31562e-06	-0.342059	-3.28461	0.10414	0.00102122	0.0414863	FALSE	TRUE	TRUE	FALSE	TRUE	TRUE	TRUE
cg08396193	7	27193709	37	HOXA7	3'UTR	chr7:27194583-27194827	N_Shore	HOXA-AS3	FALSE	-0.293757	0.0973645	-3.01708	0.00255222	0.0532079	-0.964826	0.317252	-3.0412	0.00235641	0.0262344	-0.261403	-2.66849	0.0979591	0.00761933	0.0851089	FALSE	FALSE	FALSE	FALSE	TRUE	FALSE	FALSE
cg17276535	4	3372123	37	RGS12;RGS12;RGS12	Body;Body;Body	chr4:3374733-3374998	N_Shelf	RGS12	FALSE	-0.249726	0.0913475	-2.7338	0.00626082	0.0655332	-0.826242	0.243426	-3.39422	0.000688251	0.0123079	-0.289364	-2.75106	0.105183	0.00594033	0.0769172	FALSE	FALSE	FALSE	FALSE	TRUE	FALSE	FALSE
cg19940644	1	12112386	37					TNFRSF8	FALSE	-0.430517	0.11343	-3.79545	0.000147379	0.0146967	-1.13918	0.249417	-4.56737	4.93893e-06	0.000422476	-0.411528	-3.77648	0.108971	0.000159057	0.0192597	FALSE	TRUE	FALSE	FALSE	TRUE	TRUE	TRUE
cg04311403	1	236559646	37	EDARADD;EDARADD	Body;Body	chr1:236558459-236559336	S_Shore	EDARADD	FALSE	-0.323959	0.0969147	-3.34273	0.000829596	0.0337939	-0.58863	0.289593	-2.03261	0.0420917	0.140269	-0.314994	-3.05977	0.102947	0.00221505	0.0556991	FALSE	TRUE	FALSE	FALSE	FALSE	FALSE	FALSE
cg22871253	6	159238744	37	EZR;EZR	Body;Body	chr6:159239081-159240775	N_Shore	EZR	FALSE	-0.27737	0.093163	-2.97726	0.00290841	0.054296	-0.57714	0.274653	-2.10134	0.0356111	0.128305	-0.352056	-3.36663	0.104572	0.000760929	0.0357722	FALSE	FALSE	FALSE	FALSE	FALSE	TRUE	FALSE
cg26179590	7	94284520	37	SGCE;SGCE;PEG10;SGCE;PEG10	Body;Body;TSS1500;Body;TSS1500	chr7:94284858-94286527	N_Shore	SGCE	FALSE	-0.261974	0.0962203	-2.72265	0.00647614	0.0667054	-1.00062	0.360178	-2.77812	0.00546737	0.0439639	-0.240231	-2.5409	0.0945455	0.0110568	0.0980504	FALSE	FALSE	FALSE	FALSE	TRUE	FALSE	FALSE
cg11719157	17	1466715	37	PITPNA	TSS1500	chr17:1465159-1466312	S_Shore	PITPNA	FALSE	0.253667	0.101633	2.49591	0.0125633	0.0827426	0.774024	0.252205	3.06902	0.00214761	0.0249985	0.262065	2.64588	0.0990466	0.0081479	0.0867213	FALSE	FALSE	FALSE	FALSE	TRUE	FALSE	FALSE
cg03043406	1	45242356	37	RPS8;SNORD38A	Body;TSS1500	chr1:45241013-45241900	S_Shore	RPS8	FALSE	-0.199641	0.0938583	-2.12704	0.0334165	0.124324	-0.717621	0.268522	-2.67249	0.00752916	0.053638	-0.246668	-2.47592	0.0996265	0.0132892	0.105335	FALSE	FALSE	FALSE	FALSE	FALSE	FALSE	FALSE
cg23651872	17	77924733	37	TBC1D16	Body	chr17:77922721-77922973	S_Shore	TBC1D16	FALSE	-0.259705	0.0873422	-2.97342	0.00294503	0.054296	-0.430752	0.206163	-2.08938	0.0366738	0.130628	-0.300531	-2.88739	0.104084	0.00388457	0.0666806	FALSE	FALSE	FALSE	FALSE	FALSE	FALSE	FALSE
cg06166490	7	27143334	37	HOXA2	TSS1500	chr7:27143181-27143479	Island	HOXA2	FALSE	-0.210266	0.100636	-2.08936	0.036675	0.129682	-0.491739	0.184845	-2.66028	0.00780764	0.05498	-0.218093	-2.09779	0.103963	0.0359237	0.151296	FALSE	FALSE	FALSE	FALSE	FALSE	FALSE	FALSE
cg03234777	11	118095544	37	AMICA1	5'UTR			AMICA1	FALSE	-0.221204	0.0844473	-2.61943	0.00880759	0.0736885	-1.06801	0.253171	-4.21853	2.45895e-05	0.00140226	-0.24979	-2.64314	0.094505	0.00821403	0.0867213	FALSE	FALSE	FALSE	FALSE	TRUE	FALSE	FALSE
cg23110422	21	40182073	37	ETS2	Body	chr21:40177002-40178667	S_Shelf	ETS2	FALSE	-0.322623	0.0853273	-3.78101	0.000156194	0.0151353	-1.00402	0.260152	-3.85936	0.000113685	0.00390285	-0.331519	-3.38589	0.0979119	0.000709475	0.0344912	FALSE	TRUE	FALSE	FALSE	TRUE	TRUE	TRUE
cg25953130	10	63753550	37	ARID5B	Body			ARID5B	FALSE	-0.242407	0.0938999	-2.58155	0.00983585	0.0758084	-0.819839	0.233131	-3.51664	0.000437048	0.00926903	-0.254825	-2.5727	0.0990497	0.0100909	0.0950317	FALSE	FALSE	FALSE	FALSE	TRUE	FALSE	FALSE
cg11556164	7	110738315	37	LRRN3;IMMP2L;LRRN3;LRRN3	5'UTR;Body;5'UTR;5'UTR			IMMP2L	FALSE	-0.252456	0.0865558	-2.91669	0.00353768	0.0575886	-1.09601	0.343723	-3.18865	0.00142941	0.0193072	-0.26611	-2.77153	0.0960155	0.0055794	0.0749466	FALSE	FALSE	FALSE	FALSE	TRUE	FALSE	FALSE
cg14316231	8	41895100	37	MYST3;MYST3;MYST3	Body;Body;Body			KAT6A	FALSE	-0.278846	0.0917901	-3.03786	0.00238263	0.0527948	-1.13408	0.286659	-3.9562	7.61517e-05	0.00304156	-0.221106	-2.28291	0.0968526	0.0224355	0.127674	FALSE	FALSE	FALSE	FALSE	TRUE	FALSE	FALSE
cg05522498	11	126211099	37	DCPS	Body			DCPS	FALSE	-0.204212	0.0941518	-2.16896	0.0300854	0.119453	-0.64614	0.297138	-2.17455	0.029664	0.115034	-0.222527	-2.32033	0.0959032	0.0203229	0.121975	FALSE	FALSE	FALSE	FALSE	FALSE	FALSE	FALSE
cg24741609	1	54122060	37	GLIS1	5'UTR			GLIS1	FALSE	-0.231649	0.0830171	-2.79038	0.00526463	0.0642824	-0.726096	0.226863	-3.20059	0.00137146	0.0188964	-0.19983	-2.00458	0.0996863	0.0450076	0.165123	FALSE	FALSE	FALSE	FALSE	TRUE	FALSE	FALSE
cg09256832	1	9382878	37	SPSB1	5'UTR			SPSB1	FALSE	0.24191	0.0984009	2.45841	0.0139552	0.0865664	1.05332	0.329294	3.19872	0.00138039	0.0189685	0.254453	2.62786	0.0968291	0.00859234	0.0878633	FALSE	FALSE	FALSE	FALSE	TRUE	FALSE	FALSE
cg00220225	3	50194470	37	SEMA3F	5'UTR	chr3:50191971-50193130	S_Shore	SEMA3F	FALSE	-0.216966	0.0997569	-2.17495	0.0296342	0.118809	-0.613691	0.229527	-2.67372	0.00750151	0.0536223	-0.252134	-2.47971	0.101678	0.0131488	0.104935	FALSE	FALSE	FALSE	FALSE	FALSE	FALSE	FALSE
cg20303561	14	91881497	37	CCDC88C	Body	chr14:91883361-91883566	N_Shore	CCDC88C	FALSE	-0.315489	0.09044	-3.48838	0.000485964	0.0268978	-0.924352	0.252124	-3.66625	0.000246131	0.00647818	-0.249591	-2.49893	0.0998794	0.012457	0.102132	FALSE	TRUE	FALSE	FALSE	TRUE	FALSE	FALSE
cg21681705	2	107506849	37			chr2:107502353-107504216	S_Shelf	ST6GAL2	FALSE	0.194681	0.0945397	2.05925	0.0394701	0.134128	0.95557	0.290133	3.29356	0.000989274	0.01547	0.217163	2.31487	0.0938124	0.0206201	0.122821	FALSE	FALSE	FALSE	FALSE	TRUE	FALSE	FALSE
cg15562346	2	239403295	37					LINC01107	FALSE	-0.206565	0.0937746	-2.20278	0.0276104	0.115606	-0.663083	0.277442	-2.38999	0.016849	0.0859134	-0.208968	-2.13166	0.0980305	0.0330349	0.147927	FALSE	FALSE	FALSE	FALSE	FALSE	FALSE	FALSE
cg00923744	1	230204526	37	GALNT2	Body	chr1:230202494-230204209	S_Shore	GALNT2	FALSE	-0.180841	0.0910681	-1.98578	0.0470576	0.144947	-0.475117	0.23119	-2.05509	0.0398704	0.136375	-0.237736	-2.3527	0.101048	0.0186378	0.118945	FALSE	FALSE	FALSE	FALSE	FALSE	FALSE	FALSE
cg22417733	6	153303409	37	FBXO5;FBXO5	5'UTR;Body	chr6:153303408-153304973	Island	FBXO5	FALSE	-0.264455	0.0960394	-2.75361	0.00589424	0.0649621	-0.727094	0.267222	-2.72094	0.00650972	0.0491963	-0.23986	-2.41925	0.0991463	0.0155524	0.11264	FALSE	FALSE	FALSE	FALSE	TRUE	FALSE	FALSE
cg07748854	19	36449875	37			chr19:36449871-36451135	Island	LRFN3	FALSE	-0.321136	0.102824	-3.12315	0.00178925	0.0465486	-0.78105	0.316288	-2.46943	0.0135329	0.0756881	-0.316849	-3.09094	0.102509	0.00199522	0.0541743	FALSE	TRUE	FALSE	FALSE	FALSE	FALSE	FALSE
cg24844545	1	11908347	37	NPPA	TSS1500			NPPA	FALSE	0.171737	0.069681	2.46462	0.0137158	0.0856904	0.493866	0.143851	3.43317	0.000596569	0.0111746	0.359545	3.31164	0.10857	0.000927503	0.0396194	FALSE	FALSE	FALSE	FALSE	TRUE	TRUE	FALSE
cg24504361	12	53297987	37	KRT8	Body	chr12:53297442-53297824	S_Shore	KRT8	FALSE	-0.233424	0.0924834	-2.52395	0.0116043	0.0805806	-0.4812	0.221226	-2.17514	0.0296193	0.115034	-0.231157	-2.25687	0.102424	0.024016	0.131055	FALSE	FALSE	FALSE	FALSE	FALSE	FALSE	FALSE
cg15372603	7	27197239	37	HOXA7	TSS1500	chr7:27198182-27198514	N_Shore	HOXA7	FALSE	-0.236058	0.100481	-2.34928	0.0188099	0.0994197	-0.509686	0.254352	-2.00386	0.0450846	0.14476	-0.23131	-2.27615	0.101623	0.022837	0.128607	FALSE	FALSE	FALSE	FALSE	FALSE	FALSE	FALSE
cg13033858	12	109248326	37	SSH1;SSH1	Body;Body	chr12:109251205-109251586	N_Shelf	SSH1	FALSE	-0.32969	0.111651	-2.95286	0.00314841	0.0553173	-0.557053	0.276289	-2.0162	0.0437793	0.143162	-0.307906	-3.04243	0.101204	0.00234673	0.0567308	FALSE	FALSE	FALSE	FALSE	FALSE	FALSE	FALSE
cg08119231	1	220921216	37	MOSC2	TSS1500	chr1:220921411-220922176	N_Shore	MARC2	FALSE	-0.197075	0.0887715	-2.22002	0.0264174	0.114059	-0.621701	0.303021	-2.05167	0.0402014	0.136823	-0.225212	-2.32101	0.097032	0.0202862	0.12197	FALSE	FALSE	FALSE	FALSE	FALSE	FALSE	FALSE
cg01015663	1	23729692	37	TCEA3	Body			TCEA3	FALSE	-0.349133	0.0997097	-3.50149	0.00046266	0.0266569	-0.583817	0.263566	-2.21507	0.0267552	0.108897	-0.331338	-3.25999	0.101638	0.00111417	0.04273	FALSE	TRUE	FALSE	FALSE	FALSE	TRUE	FALSE
cg10858945	10	116528318	37			chr10:116527524-116528474	Island	ABLIM1	FALSE	0.247845	0.0934388	2.65249	0.00799013	0.0711784	0.711575	0.291179	2.44377	0.0145347	0.078988	0.24442	2.52257	0.0968935	0.0116502	0.10054	FALSE	FALSE	FALSE	FALSE	FALSE	FALSE	FALSE
cg03192897	1	170115351	37	METTL11B	1stExon			METTL11B	FALSE	0.183052	0.0927671	1.97325	0.0484674	0.146709	0.792407	0.289106	2.74089	0.00612726	0.0472332	0.242758	2.37838	0.102068	0.0173889	0.116411	FALSE	FALSE	FALSE	FALSE	TRUE	FALSE	FALSE
cg02736908	17	29887376	37			chr17:29885900-29887377	Island	MIR193A	FALSE	-0.208702	0.0909219	-2.29539	0.0217106	0.105485	-0.703268	0.205973	-3.41437	0.000639294	0.0117262	-0.223593	-2.20643	0.101337	0.0273538	0.137165	FALSE	FALSE	FALSE	FALSE	TRUE	FALSE	FALSE
cg26764244	1	68299511	37	GNG12	TSS1500	chr1:68298371-68299315	S_Shore	GNG12-AS1	FALSE	-0.241623	0.092412	-2.61463	0.00893248	0.0741333	-0.808829	0.197695	-4.09129	4.28979e-05	0.00209782	-0.197351	-2.02255	0.097575	0.0431192	0.16232	FALSE	FALSE	FALSE	FALSE	TRUE	FALSE	FALSE
cg02029843	6	11278005	37	NEDD9	Body			NEDD9	FALSE	-0.221107	0.103301	-2.14041	0.0323216	0.123034	-0.704082	0.306326	-2.29847	0.0215351	0.0978519	-0.211267	-2.15613	0.097984	0.0310733	0.144003	FALSE	FALSE	FALSE	FALSE	FALSE	FALSE	FALSE
cg23220823	7	45041140	37	CCM2;CCM2;CCM2;CCM2	Body;Body;Body;Body	chr7:45039171-45040257	S_Shore	CCM2	FALSE	-0.275273	0.0888817	-3.09707	0.00195441	0.0477649	-0.956571	0.270732	-3.53327	0.000410446	0.00890729	-0.214353	-2.18876	0.0979335	0.0286143	0.139623	FALSE	TRUE	FALSE	FALSE	TRUE	FALSE	FALSE
cg21661344	19	632827	37	POLRMT	Body	chr19:632697-633678	Island	POLRMT	FALSE	-0.211301	0.101107	-2.08988	0.0366288	0.129682	-0.596012	0.278821	-2.13762	0.032548	0.121579	-0.195966	-1.97777	0.0990843	0.0479547	0.16958	FALSE	FALSE	FALSE	FALSE	FALSE	FALSE	FALSE
cg08899895	16	85684853	37	KIAA0182;KIAA0182	Body;Body	chr16:85684107-85684491	S_Shore	GSE1	FALSE	0.205082	0.0827993	2.47686	0.0132544	0.0849647	0.321007	0.143394	2.23863	0.0251798	0.105755	0.303118	2.8086	0.107925	0.00497568	0.0725222	FALSE	FALSE	FALSE	FALSE	FALSE	FALSE	FALSE
cg23771366	11	86510998	37	PRSS23	TSS1500	chr11:86511184-86511889	N_Shore	PRSS23	FALSE	-0.287807	0.097913	-2.93941	0.00328835	0.0562716	-1.03137	0.244929	-4.2109	2.54351e-05	0.00143625	-0.257784	-2.66328	0.0967921	0.00773837	0.0852581	FALSE	FALSE	FALSE	FALSE	TRUE	FALSE	FALSE
cg24287110	10	3824687	37	KLF6;KLF6;KLF6;KLF6	Body;Body;Body;Body	chr10:3823789-3824017	S_Shore	KLF6	FALSE	-0.249679	0.0970117	-2.5737	0.0100617	0.0758084	-0.758935	0.24211	-3.13468	0.00172045	0.0215893	-0.295572	-2.89736	0.102014	0.00376318	0.0662322	FALSE	FALSE	FALSE	FALSE	TRUE	FALSE	FALSE
cg19816811	7	27188364	37	HOXA6	TSS1500	chr7:27190274-27191115	N_Shore	HOXA-AS3	FALSE	-0.249242	0.0909377	-2.7408	0.00612896	0.0652204	-0.400052	0.16769	-2.38567	0.0170482	0.0864353	-0.238448	-2.268	0.105136	0.0233291	0.12937	FALSE	FALSE	FALSE	FALSE	FALSE	FALSE	FALSE
cg18642234	3	49394622	37	GPX1;GPX1;GPX1	3'UTR;3'UTR;1stExon	chr3:49394855-49395942	N_Shore	GPX1	FALSE	-0.211121	0.0895711	-2.35703	0.018422	0.0981806	-0.794084	0.304113	-2.61114	0.00902402	0.0600323	-0.201509	-2.10274	0.0958314	0.0354882	0.150904	FALSE	FALSE	FALSE	FALSE	FALSE	FALSE	FALSE
cg06338710	1	92946187	37	GFI1;GFI1;GFI1	Body;Body;Body	chr1:92945907-92952609	Island	GFI1	FALSE	-0.19342	0.0862117	-2.24354	0.0248619	0.110649	-0.408029	0.165142	-2.47078	0.0134817	0.0755801	-0.217997	-2.15839	0.101	0.0308977	0.143537	FALSE	FALSE	FALSE	FALSE	FALSE	FALSE	FALSE
cg24105081	12	1947479	37	CACNA2D4	Body			CACNA2D4	FALSE	-0.236923	0.0972025	-2.43741	0.0147928	0.0889157	-0.588672	0.22743	-2.58837	0.00964322	0.0617889	-0.24409	-2.43805	0.100117	0.0147668	0.10993	FALSE	FALSE	FALSE	FALSE	FALSE	FALSE	FALSE
cg05208399	16	1815968	37	MAPK8IP3;MAPK8IP3	Body;Body	chr16:1814084-1814482	S_Shore	MAPK8IP3	FALSE	0.236523	0.0947428	2.49647	0.0125435	0.0827426	0.747642	0.309597	2.41489	0.0157401	0.0828447	0.205771	2.09503	0.0982185	0.0361681	0.151517	FALSE	FALSE	FALSE	FALSE	FALSE	FALSE	FALSE
cg13039251	5	32018601	37	PDZD2	Body			PDZD2	FALSE	0.312255	0.0920122	3.39363	0.000689731	0.0306329	0.819589	0.187439	4.37258	1.22789e-05	0.000840269	0.288896	2.94439	0.0981177	0.00323597	0.0619724	FALSE	TRUE	FALSE	FALSE	TRUE	FALSE	FALSE
cg02071670	15	89438918	37	HAPLN3	TSS200	chr15:89438176-89438850	S_Shore	HAPLN3	FALSE	-0.340607	0.0970566	-3.50936	0.000449178	0.0265866	-0.673138	0.332048	-2.02723	0.0426384	0.141049	-0.278969	-2.79294	0.0998839	0.00522321	0.073523	FALSE	TRUE	FALSE	FALSE	FALSE	FALSE	FALSE
cg03646329	13	48987165	37	LPAR6;LPAR6;LPAR6;RB1;LPAR6	5'UTR;5'UTR;5'UTR;Body;1stExon			RB1	FALSE	-0.334352	0.115589	-2.89259	0.00382076	0.0584581	-0.742389	0.283071	-2.62262	0.00872561	0.0587186	-0.315242	-3.18751	0.0988992	0.00143505	0.0478593	FALSE	FALSE	FALSE	FALSE	FALSE	TRUE	FALSE
cg10843276	4	726697	37	PCGF3	5'UTR	chr4:724335-726070	S_Shore	PCGF3	FALSE	0.250357	0.0909616	2.75233	0.0059172	0.0649621	0.744145	0.165523	4.49573	6.93303e-06	0.000547433	0.263022	2.57187	0.102269	0.0101152	0.0950317	FALSE	FALSE	FALSE	FALSE	TRUE	FALSE	FALSE
cg05329352	10	112838983	37	ADRA2A	1stExon	chr10:112835990-112839303	Island	ADRA2A	FALSE	-0.491963	0.106524	-4.61831	3.86881e-06	0.0027492	-0.86195	0.203224	-4.24138	2.22152e-05	0.00134932	-0.429533	-4.05196	0.106006	5.07896e-05	0.0123457	TRUE	TRUE	FALSE	FALSE	TRUE	TRUE	TRUE
cg06193043	1	11908199	37	NPPA	TSS1500			NPPA	FALSE	0.204171	0.0751636	2.71635	0.00660054	0.0671119	0.620425	0.132927	4.66742	3.05011e-06	0.000298179	0.384209	3.49496	0.109932	0.000474141	0.0281875	FALSE	FALSE	FALSE	FALSE	TRUE	TRUE	FALSE
cg05603985	1	2161049	37	SKI	1stExon	chr1:2158212-2161173	Island	SKI	FALSE	-0.318728	0.0951665	-3.34916	0.000810561	0.0335426	-0.977563	0.256636	-3.80914	0.00013945	0.00443551	-0.351525	-3.54277	0.0992233	0.000395953	0.0271299	FALSE	TRUE	FALSE	FALSE	TRUE	TRUE	TRUE
cg06635952	2	70025869	37	ANXA4	Body			ANXA4	FALSE	0.219004	0.0909862	2.407	0.0160842	0.0921066	0.742006	0.225914	3.28446	0.00102179	0.0156392	0.226093	2.35234	0.096114	0.0186556	0.118945	FALSE	FALSE	FALSE	FALSE	TRUE	FALSE	FALSE
cg21649604	22	39714288	37	RPL3;RPL3;RNU86	Body;Body;TSS1500	chr22:39715473-39715945	N_Shore	RPL3	FALSE	-0.292429	0.0983203	-2.97425	0.0029371	0.054296	-0.561402	0.286194	-1.96161	0.0498076	0.153441	-0.244108	-2.4387	0.100098	0.0147404	0.109925	FALSE	FALSE	FALSE	FALSE	FALSE	FALSE	FALSE
cg26889659	6	684090	37	EXOC2	5'UTR			EXOC2	FALSE	-0.285728	0.0757361	-3.77268	0.000161501	0.015416	-0.687859	0.151514	-4.5399	5.62807e-06	0.000469314	-0.367913	-3.4139	0.107769	0.000640391	0.0337003	FALSE	TRUE	FALSE	FALSE	TRUE	TRUE	TRUE
cg11405655	1	999599	37			chr1:999678-999911	N_Shore	RNF223	FALSE	-0.22699	0.0982786	-2.30966	0.0209069	0.103973	-0.837103	0.228672	-3.66071	0.000251516	0.00650317	-0.230777	-2.30276	0.100218	0.0212923	0.124929	FALSE	FALSE	FALSE	FALSE	TRUE	FALSE	FALSE
cg23003085	11	64084321	37	PRDX5;PRDX5;TRMT112;PRDX5	TSS1500;TSS1500;3'UTR;TSS1500	chr11:64084646-64086057	N_Shore	TRMT112	FALSE	-0.327769	0.10457	-3.13444	0.00172181	0.0456919	-0.572316	0.290741	-1.96848	0.0490134	0.151814	-0.316619	-3.1288	0.101195	0.00175522	0.051647	FALSE	TRUE	FALSE	FALSE	FALSE	FALSE	FALSE
cg00327072	5	172110477	37	NEURL1B	Body	chr5:172110282-172111166	Island	NEURL1B	FALSE	-0.240776	0.0920962	-2.6144	0.00893843	0.0741333	-0.83892	0.254865	-3.29163	0.000996101	0.01547	-0.259755	-2.63545	0.0985619	0.0084026	0.0873796	FALSE	FALSE	FALSE	FALSE	TRUE	FALSE	FALSE
cg15693572	3	22412385	37			chr3:22413492-22414365	N_Shore	ZNF385D	FALSE	0.201661	0.0887638	2.27189	0.0230932	0.10813	0.68527	0.147176	4.65612	3.22223e-06	0.000309117	0.255532	2.56025	0.0998075	0.0104598	0.0960022	FALSE	FALSE	FALSE	FALSE	TRUE	FALSE	FALSE
cg13832201	17	19282521	37	MAPK7;MAPK7;MAPK7;MAPK7	Body;Body;5'UTR;Body	chr17:19281000-19282541	Island	MAPK7	FALSE	-0.294257	0.096827	-3.039	0.00237363	0.0527948	-0.742507	0.275673	-2.69343	0.0070721	0.051964	-0.271751	-2.73364	0.09941	0.00626377	0.0793397	FALSE	FALSE	FALSE	FALSE	FALSE	FALSE	FALSE
cg11301670	6	167363345	37	RNASET2	Body			RNASET2	FALSE	-0.181643	0.0901863	-2.01408	0.0440007	0.141549	-0.769063	0.345843	-2.22373	0.0261665	0.107956	-0.183726	-1.96041	0.0937181	0.0499478	0.172272	FALSE	FALSE	FALSE	FALSE	FALSE	FALSE	FALSE
cg21633052	4	184018637	37	C4orf38	Body	chr4:184018830-184021379	N_Shore	WWC2-AS2	FALSE	-0.2528	0.0923846	-2.73639	0.00621181	0.0652987	-0.516332	0.185791	-2.7791	0.00545091	0.0439639	-0.243577	-2.36874	0.10283	0.0178488	0.117232	FALSE	FALSE	FALSE	FALSE	TRUE	FALSE	FALSE
cg09662411	1	92946132	37	GFI1;GFI1;GFI1	Body;Body;Body	chr1:92945907-92952609	Island	GFI1	FALSE	-0.253241	0.0893244	-2.83507	0.00458155	0.0611714	-0.89486	0.173156	-5.16795	2.36675e-07	4.04903e-05	-0.28933	-2.79509	0.103514	0.00518849	0.073523	FALSE	FALSE	TRUE	FALSE	TRUE	FALSE	FALSE
cg26271591	2	178125956	37	NFE2L2;NFE2L2;NFE2L2	Body;5'UTR;5'UTR	chr2:178128273-178129847	N_Shelf	NFE2L2	FALSE	-0.361831	0.0856269	-4.22568	2.38225e-05	0.00686162	-0.918669	0.19681	-4.6678	3.04435e-06	0.000298179	-0.291055	-2.92069	0.0996528	0.00349252	0.064129	FALSE	TRUE	FALSE	FALSE	TRUE	FALSE	FALSE
cg16880946	7	27188465	37	HOXA6	TSS1500	chr7:27190274-27191115	N_Shore	HOXA-AS3	FALSE	-0.296155	0.0918789	-3.22333	0.00126711	0.0389413	-0.521986	0.158933	-3.28431	0.00102232	0.0156392	-0.277752	-2.60056	0.106805	0.00930717	0.0919241	FALSE	TRUE	FALSE	FALSE	TRUE	FALSE	FALSE
cg04039799	11	19745484	37	NAV2;NAV2;NAV2	Body;Body;Body			NAV2	FALSE	-0.301396	0.0934156	-3.2264	0.00125357	0.0389413	-0.924416	0.307669	-3.00458	0.00265946	0.0284025	-0.292913	-3.04626	0.0961548	0.00231704	0.0567308	FALSE	TRUE	FALSE	FALSE	TRUE	FALSE	FALSE
cg20435267	5	178288359	37	ZNF354B	Body	chr5:178286874-178287942	S_Shore	ZNF354B	FALSE	0.234681	0.0906857	2.58785	0.00965781	0.0755776	0.902204	0.278537	3.23908	0.00119916	0.0172051	0.270346	2.75723	0.0980498	0.00582931	0.0762299	FALSE	FALSE	FALSE	FALSE	TRUE	FALSE	FALSE
cg21963406	2	240125913	37	HDAC4	Body			HDAC4	FALSE	0.193068	0.0909309	2.12324	0.0337335	0.124805	1.04677	0.351652	2.97672	0.00291352	0.0300268	0.212954	2.29289	0.0928757	0.0218542	0.126432	FALSE	FALSE	FALSE	FALSE	TRUE	FALSE	FALSE
cg03626672	2	237478664	37	CXCR7	5'UTR	chr2:237476311-237477263	S_Shore	ACKR3	FALSE	-0.266452	0.0924403	-2.88242	0.00394628	0.0589678	-0.431395	0.185169	-2.32973	0.0198203	0.093627	-0.285419	-2.6651	0.107095	0.00769652	0.0851301	FALSE	FALSE	FALSE	FALSE	FALSE	FALSE	FALSE
cg10092518	1	57670054	37	DAB1	Body			DAB1	FALSE	-0.200301	0.0944414	-2.12091	0.0339295	0.12512	-0.612511	0.311447	-1.96666	0.0492226	0.152187	-0.210881	-2.17536	0.0969408	0.0296032	0.141226	FALSE	FALSE	FALSE	FALSE	FALSE	FALSE	FALSE
cg05815275	11	113258390	37	ANKK1	TSS200	chr11:113258443-113258821	N_Shore	ANKK1	FALSE	-0.19838	0.0921099	-2.15374	0.0312609	0.12107	-0.831205	0.325183	-2.55611	0.0105849	0.0648683	-0.206833	-2.19852	0.0940782	0.0279119	0.138056	FALSE	FALSE	FALSE	FALSE	FALSE	FALSE	FALSE
cg00324097	17	75446549	37	SEPT9;SEPT9;SEPT9;SEPT9;SEPT9;SEPT9	TSS200;Body;Body;Body;Body;Body	chr17:75447477-75447821	N_Shore	SEPT9	FALSE	-0.262303	0.0917503	-2.85887	0.00425147	0.0608279	-0.897333	0.356075	-2.52007	0.0117333	0.0693778	-0.275498	-2.88232	0.0955818	0.00394754	0.0666806	FALSE	FALSE	FALSE	FALSE	FALSE	FALSE	FALSE
cg26242531	14	104190678	37	ZFYVE21	Body	chr14:104193901-104194627	N_Shelf	ZFYVE21	FALSE	0.305847	0.101605	3.01016	0.00261106	0.0537773	1.06894	0.202231	5.28575	1.2519e-07	2.51971e-05	0.298966	3.04578	0.0981574	0.00232075	0.0567308	FALSE	FALSE	TRUE	FALSE	TRUE	FALSE	FALSE
cg19431495	5	454456	37	EXOC3	Body			EXOC3	FALSE	-0.293775	0.0944353	-3.11085	0.00186547	0.0473247	-0.818596	0.353864	-2.31331	0.0207059	0.0961292	-0.311799	-3.17374	0.0982435	0.00150488	0.0483132	FALSE	TRUE	FALSE	FALSE	FALSE	TRUE	FALSE
cg10843343	12	53298027	37	KRT8	Body	chr12:53297442-53297824	S_Shore	KRT8	FALSE	-0.215183	0.0915119	-2.35142	0.018702	0.0989681	-0.716082	0.208441	-3.43542	0.000591631	0.0111169	-0.214529	-2.10035	0.10214	0.0356977	0.151071	FALSE	FALSE	FALSE	FALSE	TRUE	FALSE	FALSE
cg24838345	8	125737353	37	MTSS1	Body	chr8:125739685-125741266	N_Shelf	MTSS1	FALSE	-0.23868	0.0922422	-2.58753	0.00966664	0.0755776	-1.42282	0.263075	-5.40841	6.3587e-08	1.48343e-05	-0.219204	-2.3488	0.0933261	0.018834	0.119428	FALSE	FALSE	TRUE	FALSE	TRUE	FALSE	FALSE
cg26693601	4	10119697	37	WDR1;WDR1	TSS1500;TSS1500	chr4:10117575-10118952	S_Shore	WDR1	FALSE	-0.22804	0.0850919	-2.67992	0.00736394	0.0693232	-0.726395	0.331525	-2.19107	0.0284469	0.112596	-0.214464	-2.2252	0.0963796	0.0260676	0.134476	FALSE	FALSE	FALSE	FALSE	FALSE	FALSE	FALSE
cg03438552	6	32805548	37	TAP2;TAP2	Body;Body	chr6:32806284-32806669	N_Shore	HLA-DQA1	TRUE	-0.264863	0.09718	-2.72549	0.00642069	0.0667054	-0.509336	0.254254	-2.00326	0.0451496	0.144783	-0.295612	-2.81369	0.105062	0.00489769	0.0720481	FALSE	FALSE	FALSE	FALSE	FALSE	FALSE	FALSE
cg00893603	13	26587011	37	ATP8A2	Body	chr13:26586287-26586761	S_Shore	ATP8A2	FALSE	-0.26539	0.0816161	-3.25168	0.00114723	0.0374644	-0.668813	0.151981	-4.40065	1.07928e-05	0.000755496	-0.36636	-3.41103	0.107405	0.000647179	0.0338083	FALSE	TRUE	FALSE	FALSE	TRUE	TRUE	TRUE
cg12729894	11	1774378	37	HCCA2;CTSD	Body;3'UTR	chr11:1774588-1775040	N_Shore	MOB2	FALSE	-0.229288	0.0944687	-2.42713	0.0152189	0.0900384	-0.660412	0.30002	-2.20123	0.0277199	0.111062	-0.24046	-2.49522	0.0963686	0.012588	0.102675	FALSE	FALSE	FALSE	FALSE	FALSE	FALSE	FALSE
cg11641006	2	235213874	37					ARL4C	FALSE	0.218012	0.0955768	2.28102	0.0225476	0.107293	0.979461	0.298146	3.28517	0.00101922	0.0156392	0.247209	2.46283	0.100376	0.0137843	0.107407	FALSE	FALSE	FALSE	FALSE	TRUE	FALSE	FALSE
cg06857018	7	1908314	37	MAD1L1;MAD1L1;MAD1L1	Body;Body;Body	chr7:1908539-1908803	N_Shore	MAD1L1	FALSE	0.228225	0.101652	2.24515	0.0247586	0.11042	1.15005	0.313853	3.66431	0.000248009	0.00650096	0.207699	2.19239	0.0947361	0.0283511	0.139021	FALSE	FALSE	FALSE	FALSE	TRUE	FALSE	FALSE
cg27191184	16	580239	37	SOLH	5'UTR	chr16:576725-577927	S_Shelf	CAPN15	FALSE	0.214016	0.0942164	2.27153	0.0231147	0.10813	0.80526	0.302676	2.66047	0.00780309	0.05498	0.204761	2.14356	0.0955241	0.0320685	0.146227	FALSE	FALSE	FALSE	FALSE	FALSE	FALSE	FALSE
cg07520810	10	63809149	37	ARID5B	Body			ARID5B	FALSE	-0.271117	0.090544	-2.99431	0.00275063	0.0540737	-0.5855	0.251614	-2.32698	0.0199666	0.0940583	-0.298677	-2.9037	0.102861	0.00368782	0.0660204	FALSE	FALSE	FALSE	FALSE	FALSE	FALSE	FALSE
cg07086380	5	118691033	37	TNFAIP8;TNFAIP8	Body;TSS1500	chr5:118691401-118691759	N_Shore	TNFAIP8	FALSE	-0.299266	0.097337	-3.07453	0.00210833	0.0495725	-0.854349	0.358767	-2.38135	0.0172493	0.0868948	-0.29079	-2.96091	0.0982099	0.00306734	0.0609715	FALSE	TRUE	FALSE	FALSE	FALSE	FALSE	FALSE
cg07986199	12	2743038	37	CACNA1C;CACNA1C;CACNA1C;CACNA1C;CACNA1C;CACNA1C;CACNA1C;CACNA1C;CACNA1C;CACNA1C;CACNA1C;CACNA1C;CACNA1C;CACNA1C;CACNA1C;CACNA1C;CACNA1C;CACNA1C;CACNA1C;CACNA1C;CACNA1C;CACNA1C;CACNA1C	Body;Body;Body;Body;Body;Body;Body;Body;Body;Body;Body;Body;Body;Body;Body;Body;Body;Body;Body;Body;Body;Body;Body			CACNA1C	FALSE	-0.227631	0.0994279	-2.28941	0.0220555	0.106373	-0.751246	0.300698	-2.49834	0.0124776	0.0723793	-0.217606	-2.1637	0.100571	0.0304874	0.14254	FALSE	FALSE	FALSE	FALSE	FALSE	FALSE	FALSE
cg01127300	22	38614796	37			chr22:38610335-38610828	S_Shelf	TMEM184B	FALSE	-0.23371	0.101844	-2.29478	0.0217458	0.105519	-0.777837	0.196983	-3.94875	7.85589e-05	0.00307902	-0.202926	-2.03039	0.0999442	0.0423171	0.161059	FALSE	FALSE	FALSE	FALSE	TRUE	FALSE	FALSE
cg15963463	1	25253237	37	RUNX3;RUNX3	Body;Body	chr1:25255527-25259005	N_Shelf	RUNX3	FALSE	-0.196823	0.096311	-2.04362	0.0409908	0.136967	-0.87181	0.30917	-2.81984	0.00480469	0.0408948	-0.204767	-2.0864	0.0981435	0.0369422	0.1528	FALSE	FALSE	FALSE	FALSE	TRUE	FALSE	FALSE
cg11335172	2	103033799	37	IL18RAP	TSS1500			IL18RAP	FALSE	0.200255	0.0901199	2.22209	0.0262769	0.114011	0.85726	0.349774	2.4509	0.0142501	0.0781797	0.182957	1.96765	0.0929823	0.0491083	0.170819	FALSE	FALSE	FALSE	FALSE	FALSE	FALSE	FALSE
cg01666652	14	22987689	37					DAD1	FALSE	-0.281119	0.0987901	-2.84562	0.00443249	0.0609388	-0.728902	0.353002	-2.06487	0.0389357	0.134567	-0.299969	-2.96007	0.101338	0.0030757	0.0609715	FALSE	FALSE	FALSE	FALSE	FALSE	FALSE	FALSE
cg09279679	2	421661	37			chr2:420051-421142	S_Shore	FAM150B	FALSE	0.194533	0.0876298	2.21994	0.026423	0.114059	1.08	0.335389	3.22015	0.00128122	0.0180328	0.190798	2.10889	0.0904735	0.0349543	0.150244	FALSE	FALSE	FALSE	FALSE	TRUE	FALSE	FALSE
cg01731783	14	74211788	37	C14orf43;C14orf43	5'UTR;5'UTR			ELMSAN1	FALSE	-0.296489	0.10736	-2.76163	0.00575142	0.0649621	-1.41092	0.32972	-4.27913	1.87623e-05	0.00121127	-0.277725	-2.95395	0.0940181	0.00313737	0.0614327	FALSE	FALSE	FALSE	FALSE	TRUE	FALSE	FALSE
cg14259466	10	135090997	37	ADAM8;ADAM8;ADAM8	TSS1500;TSS1500;TSS1500	chr10:135089969-135090491	S_Shore	ADAM8	FALSE	0.273293	0.0963268	2.83715	0.00455189	0.0610301	1.31568	0.285996	4.60033	4.21822e-06	0.000379817	0.256438	2.58047	0.0993768	0.00986669	0.0944055	FALSE	FALSE	FALSE	FALSE	TRUE	FALSE	FALSE
cg07069636	16	30671749	37			chr16:30669107-30671155	S_Shore	FBRS	FALSE	-0.389451	0.100183	-3.88739	0.00010133	0.0128405	-0.944218	0.261563	-3.60991	0.000306305	0.00748609	-0.371187	-3.63011	0.102252	0.000283298	0.0240075	FALSE	TRUE	FALSE	FALSE	TRUE	TRUE	TRUE
cg16836589	19	30303674	37	CCNE1;CCNE1	1stExon;Body	chr19:30302856-30303681	Island	CCNE1	FALSE	-0.188411	0.0756803	-2.48957	0.0127899	0.0836738	-0.358219	0.15657	-2.28792	0.0221424	0.099474	-0.274623	-2.58701	0.106155	0.00968133	0.0941138	FALSE	FALSE	FALSE	FALSE	FALSE	FALSE	FALSE
cg23966547	11	57174470	37	SLC43A3;SLC43A3;SLC43A3	3'UTR;3'UTR;3'UTR			PRG2	FALSE	-0.222733	0.0934099	-2.38447	0.0171036	0.0949523	-0.806208	0.351162	-2.29583	0.0216855	0.0982772	-0.224961	-2.34711	0.0958459	0.0189195	0.119599	FALSE	FALSE	FALSE	FALSE	FALSE	FALSE	FALSE
cg17065712	10	80850605	37	ZMIZ1	5'UTR			ZMIZ1	FALSE	-0.204734	0.0878807	-2.32968	0.0198232	0.101825	-0.691695	0.348794	-1.98311	0.0473555	0.148881	-0.17993	-1.98621	0.09059	0.0470104	0.168045	FALSE	FALSE	FALSE	FALSE	FALSE	FALSE	FALSE
cg12646820	6	13924406	37	RNF182;RNF182;RNF182;RNF182	TSS1500;TSS1500;TSS1500;TSS1500	chr6:13925099-13925510	N_Shore	RNF182	FALSE	-0.206721	0.0999493	-2.06826	0.0386152	0.132757	-0.657441	0.274687	-2.39342	0.016692	0.0852319	-0.227723	-2.30712	0.0987043	0.0210481	0.124284	FALSE	FALSE	FALSE	FALSE	FALSE	FALSE	FALSE
cg19349476	13	101315254	37	TMTC4;TMTC4	Body;Body			TMTC4	FALSE	0.215388	0.09188	2.34423	0.0190666	0.100032	1.02732	0.323394	3.17669	0.00148965	0.0197048	0.209223	2.23084	0.0937864	0.0256914	0.13348	FALSE	FALSE	FALSE	FALSE	TRUE	FALSE	FALSE
cg24807547	6	37504484	37			chr6:37503538-37504291	S_Shore	MIR4462	FALSE	0.179541	0.0888475	2.02078	0.0433025	0.140792	0.813872	0.30971	2.62785	0.00859259	0.0580978	0.253239	2.55608	0.0990731	0.0105859	0.0966346	FALSE	FALSE	FALSE	FALSE	FALSE	FALSE	FALSE
cg04736625	12	9757161	37	KLRB1	Body			KLRB1	FALSE	0.236371	0.0899929	2.62655	0.00862542	0.0728711	1.30143	0.344893	3.77343	0.000161021	0.00486133	0.23854	2.5693	0.0928425	0.0101906	0.095098	FALSE	FALSE	FALSE	FALSE	TRUE	FALSE	FALSE
cg06294803	3	184033282	37	EIF4G1;EIF4G1;EIF4G1;EIF4G1;EIF4G1	5'UTR;5'UTR;1stExon;5'UTR;5'UTR	chr3:184032166-184033242	S_Shore	EIF4G1	FALSE	-0.203544	0.0961022	-2.118	0.0341752	0.125612	-0.710144	0.277637	-2.55781	0.0105333	0.0647828	-0.218963	-2.223	0.0984989	0.0262157	0.134832	FALSE	FALSE	FALSE	FALSE	FALSE	FALSE	FALSE
cg22539182	10	850393	37			chr10:851100-851525	N_Shore	LARP4B	FALSE	0.286378	0.0970436	2.95103	0.00316719	0.0553431	1.05391	0.209802	5.02336	5.07755e-07	7.66472e-05	0.288595	2.83467	0.101809	0.00458733	0.0712828	FALSE	FALSE	TRUE	FALSE	TRUE	FALSE	FALSE
cg08928675	7	5528044	37	FBXL18	Body	chr7:5527926-5528180	Island	FBXL18	FALSE	-0.23879	0.0859878	-2.77702	0.00548596	0.0648748	-0.547608	0.163791	-3.34333	0.000827803	0.013782	-0.20069	-1.98915	0.100892	0.0466841	0.167348	FALSE	FALSE	FALSE	FALSE	TRUE	FALSE	FALSE
cg15333769	22	26983348	37	TPST2	5'UTR	chr22:26985516-26986264	N_Shelf	TPST2	FALSE	0.202991	0.093908	2.16159	0.0306496	0.12042	0.7538	0.329441	2.28812	0.0221304	0.099474	0.22182	2.31376	0.0958698	0.0206808	0.122967	FALSE	FALSE	FALSE	FALSE	FALSE	FALSE	FALSE
cg23297413	5	10636139	37	ANKRD33B	Body			ANKRD33B	FALSE	-0.229628	0.0983878	-2.3339	0.0196008	0.101338	-0.640172	0.311244	-2.05682	0.0397034	0.136124	-0.229325	-2.33851	0.0980644	0.0193607	0.120269	FALSE	FALSE	FALSE	FALSE	FALSE	FALSE	FALSE
cg04551776	5	393366	37	AHRR	Body			AHRR	FALSE	-0.458452	0.113453	-4.04091	5.32435e-05	0.00884388	-1.53865	0.275366	-5.58767	2.30141e-08	6.56208e-06	-0.413307	-4.2085	0.0982077	2.57067e-05	0.010094	FALSE	TRUE	TRUE	FALSE	TRUE	TRUE	TRUE
cg02818189	1	25173236	37			chr1:25174560-25175367	N_Shore	CLIC4	FALSE	-0.294723	0.0889424	-3.31364	0.000920886	0.0352771	-0.522501	0.264654	-1.97428	0.04835	0.150395	-0.241938	-2.44083	0.099121	0.0146534	0.109838	FALSE	TRUE	FALSE	FALSE	FALSE	FALSE	FALSE
cg19035792	22	38382245	37			chr22:38379093-38379964	S_Shelf	POLR2F	FALSE	0.198562	0.0931572	2.13147	0.0330504	0.12384	1.06131	0.306046	3.46781	0.000524711	0.0102397	0.212592	2.20996	0.0961973	0.0271081	0.136532	FALSE	FALSE	FALSE	FALSE	TRUE	FALSE	FALSE
cg27653384	22	22293118	37	PPM1F	Body	chr22:22292528-22292875	S_Shore	PPM1F	FALSE	0.235279	0.0945353	2.48879	0.0128177	0.0837335	1.08538	0.29693	3.65533	0.000256847	0.00662433	0.270264	2.77292	0.0974656	0.00555565	0.0749466	FALSE	FALSE	FALSE	FALSE	TRUE	FALSE	FALSE
cg07461772	16	68482809	37	SMPD3	TSS1500	chr16:68480864-68482822	Island	SMPD3	FALSE	-0.201867	0.0959334	-2.10424	0.0353574	0.127395	-0.727119	0.256012	-2.84017	0.00450894	0.0393566	-0.213083	-2.13996	0.0995736	0.032358	0.146531	FALSE	FALSE	FALSE	FALSE	TRUE	FALSE	FALSE
cg22442430	1	25876626	37	LDLRAP1	Body			LDLRAP1	FALSE	-0.268315	0.0962961	-2.78635	0.00533051	0.0643138	-1.26044	0.313021	-4.0267	5.65659e-05	0.00246928	-0.254222	-2.58264	0.0984347	0.0098047	0.0941138	FALSE	FALSE	FALSE	FALSE	TRUE	FALSE	FALSE
cg07090714	6	6857062	37					LY86	FALSE	-0.258372	0.0835048	-3.09409	0.00197416	0.0477649	-0.913036	0.193532	-4.71775	2.38465e-06	0.000244555	-0.301407	-2.96717	0.101581	0.00300555	0.0605559	FALSE	TRUE	TRUE	FALSE	TRUE	FALSE	FALSE
cg25903122	19	16765692	37	C19orf42	Body			SMIM7	FALSE	0.177646	0.0903638	1.9659	0.0493104	0.147338	0.86664	0.325956	2.65877	0.00784271	0.0550898	0.19302	2.04657	0.0943142	0.0407007	0.1582	FALSE	FALSE	FALSE	FALSE	FALSE	FALSE	FALSE
cg05927789	2	47171414	37	TTC7A	Body	chr2:47167858-47168978	S_Shelf	TTC7A	FALSE	-0.264176	0.0994182	-2.65722	0.00787882	0.0711441	-0.690888	0.3278	-2.10765	0.0350613	0.127382	-0.243173	-2.51389	0.0967318	0.0119408	0.101005	FALSE	FALSE	FALSE	FALSE	FALSE	FALSE	FALSE
cg26361535	8	144576604	37	ZC3H3	Body			ZC3H3	FALSE	-0.436854	0.101311	-4.31201	1.6178e-05	0.00611139	-1.09778	0.198078	-5.54215	2.98778e-08	7.99311e-06	-0.427331	-4.15344	0.102886	3.2751e-05	0.0111839	FALSE	TRUE	TRUE	FALSE	TRUE	TRUE	TRUE
cg15794034	11	118095775	37	AMICA1;AMICA1	1stExon;5'UTR			AMICA1	FALSE	-0.195358	0.0856622	-2.28056	0.0225743	0.107319	-0.818558	0.24753	-3.3069	0.000943351	0.0149897	-0.23043	-2.3845	0.0966366	0.0171025	0.1164	FALSE	FALSE	FALSE	FALSE	TRUE	FALSE	FALSE
cg16558846	14	106373308	37					KIAA0125	FALSE	-0.237591	0.099178	-2.39561	0.0165929	0.0934969	-0.513337	0.159882	-3.21073	0.001324	0.0184009	-0.253642	-2.4896	0.101881	0.0127886	0.103538	FALSE	FALSE	FALSE	FALSE	TRUE	FALSE	FALSE
cg14058851	6	15505949	37	JARID2	Body			JARID2	FALSE	0.240661	0.0937999	2.56568	0.0102973	0.0760962	0.973261	0.284976	3.41524	0.000637251	0.0117262	0.22383	2.32048	0.0964584	0.020315	0.121975	FALSE	FALSE	FALSE	FALSE	TRUE	FALSE	FALSE
cg25921609	17	8379225	37	MYH10	Body	chr17:8380172-8380539	N_Shore	MYH10	FALSE	0.258305	0.100611	2.56736	0.0102475	0.0760521	0.631135	0.250467	2.51983	0.0117411	0.0693842	0.22329	2.27325	0.0982248	0.0230109	0.128661	FALSE	FALSE	FALSE	FALSE	FALSE	FALSE	FALSE
cg07516196	6	30044002	37	RNF39;RNF39	TSS1500;TSS1500	chr6:30042918-30043500	S_Shore	GPX6	TRUE	0.189912	0.093462	2.03197	0.0421567	0.138903	0.611691	0.235104	2.60179	0.00927393	0.0606725	0.365857	3.47469	0.105292	0.000511447	0.029816	FALSE	FALSE	FALSE	FALSE	FALSE	TRUE	FALSE
cg16791210	2	85581378	37	ELMOD3;ELMOD3;ELMOD3;RETSAT;ELMOD3	TSS1500;TSS1500;TSS1500;Body;TSS1500	chr2:85581618-85581963	N_Shore	RETSAT	FALSE	-0.234328	0.103841	-2.25659	0.0240335	0.108756	-0.615205	0.301804	-2.03843	0.0415073	0.139695	-0.239719	-2.34898	0.102052	0.0188251	0.119428	FALSE	FALSE	FALSE	FALSE	FALSE	FALSE	FALSE
cg16932017	13	52028209	37	INTS6;INTS6;INTS6	TSS1500;TSS1500;TSS1500	chr13:52025691-52027946	S_Shore	INTS6	FALSE	-0.180003	0.0914701	-1.96789	0.0490803	0.1473	-0.777033	0.373576	-2.07999	0.0375266	0.131874	-0.185678	-2.01243	0.0922659	0.0441751	0.163573	FALSE	FALSE	FALSE	FALSE	FALSE	FALSE	FALSE
cg18316974	1	92947035	37	GFI1;GFI1;GFI1	Body;Body;Body	chr1:92945907-92952609	Island	GFI1	FALSE	-0.251956	0.0904346	-2.78605	0.00533542	0.0643138	-1.09978	0.173142	-6.35187	2.12711e-10	1.45562e-07	-0.255428	-2.48537	0.102773	0.0129417	0.103953	FALSE	FALSE	TRUE	FALSE	TRUE	FALSE	FALSE
cg26253500	7	136641740	37	CHRM2;CHRM2;CHRM2;CHRM2;CHRM2;CHRM2;CHRM2;CHRM2	5'UTR;5'UTR;5'UTR;5'UTR;5'UTR;5'UTR;5'UTR;5'UTR			CHRM2	FALSE	0.187917	0.0858819	2.18808	0.0286635	0.117285	0.739981	0.268467	2.75632	0.00584567	0.0458922	0.199004	2.0015	0.0994273	0.0453386	0.165332	FALSE	FALSE	FALSE	FALSE	TRUE	FALSE	FALSE
cg17907003	1	117533414	37					PTGFRN	FALSE	-0.320109	0.105465	-3.03523	0.00240355	0.0527948	-0.738299	0.266127	-2.77424	0.00553315	0.0443724	-0.324565	-3.22534	0.10063	0.00125823	0.0457136	FALSE	FALSE	FALSE	FALSE	TRUE	TRUE	FALSE
cg25557175	11	32193776	37					RCN1	FALSE	-0.282289	0.101092	-2.79239	0.00523195	0.0642824	-0.687991	0.288858	-2.38176	0.01723	0.0868675	-0.207635	-2.128	0.0975729	0.0333375	0.148415	FALSE	FALSE	FALSE	FALSE	FALSE	FALSE	FALSE
cg02470871	3	119278637	37	CD80	TSS200			CD80	FALSE	-0.234899	0.0967014	-2.42912	0.0151357	0.0897846	-0.687495	0.29056	-2.3661	0.0179764	0.0883737	-0.212439	-2.14385	0.0990921	0.0320447	0.146227	FALSE	FALSE	FALSE	FALSE	FALSE	FALSE	FALSE
cg06560379	6	44231305	37	NFKBIE	Body	chr6:44232880-44233447	N_Shore	NFKBIE	FALSE	-0.317336	0.0971177	-3.26754	0.00108486	0.0370662	-0.827375	0.285892	-2.89402	0.0038035	0.0357202	-0.346378	-3.4528	0.100318	0.000554795	0.0307826	FALSE	TRUE	FALSE	FALSE	TRUE	TRUE	TRUE
cg03292675	8	21912864	37	EPB49;EPB49;EPB49	5'UTR;5'UTR;5'UTR	chr8:21914275-21914525	N_Shore	DMTN	FALSE	-0.364139	0.104439	-3.48662	0.000489157	0.0268978	-0.496667	0.203852	-2.4364	0.0148341	0.0800573	-0.358036	-3.34851	0.106924	0.00081247	0.0365403	FALSE	TRUE	FALSE	FALSE	FALSE	TRUE	FALSE
cg03450842	10	80834947	37	ZMIZ1	5'UTR			ZMIZ1	FALSE	-0.24459	0.0869722	-2.81227	0.00491925	0.0637405	-1.41706	0.297585	-4.76185	1.91822e-06	0.000202991	-0.235498	-2.6267	0.0896555	0.00862185	0.0879663	FALSE	FALSE	TRUE	FALSE	TRUE	FALSE	FALSE
cg09636313	16	89070025	37			chr16:89070646-89070904	N_Shore	CBFA2T3	FALSE	0.259744	0.097776	2.65652	0.00789507	0.0711441	1.10618	0.214511	5.15672	2.5131e-07	4.22893e-05	0.244827	2.43536	0.10053	0.014877	0.110219	FALSE	FALSE	TRUE	FALSE	TRUE	FALSE	FALSE
cg11042320	5	149534497	37	PDGFRB	5'UTR			PDGFRB	FALSE	-0.193169	0.0883924	-2.18536	0.0288623	0.117797	-0.890436	0.310439	-2.86831	0.0041267	0.0375237	-0.246891	-2.50932	0.0983898	0.0120965	0.101142	FALSE	FALSE	FALSE	FALSE	TRUE	FALSE	FALSE
cg18148255	12	89476250	37					LOC728084	FALSE	-0.277038	0.0960814	-2.88336	0.00393452	0.0589678	-1.086	0.379221	-2.86377	0.00418629	0.0379165	-0.267423	-2.72177	0.0982534	0.00649334	0.0802562	FALSE	FALSE	FALSE	FALSE	TRUE	FALSE	FALSE
cg20892919	12	65927379	37					MSRB3	FALSE	-0.244789	0.0924205	-2.64864	0.00808152	0.0714868	-0.964806	0.327706	-2.94412	0.00323872	0.0319662	-0.246043	-2.61092	0.0942361	0.00902988	0.09038	FALSE	FALSE	FALSE	FALSE	TRUE	FALSE	FALSE
cg11700584	14	50088544	37	RPL36AL;MGAT2	TSS1500;1stExon	chr14:50086955-50088261	S_Shore	NEMF	FALSE	-0.342351	0.0991194	-3.45392	0.000552493	0.0281047	-0.586712	0.288321	-2.03493	0.0418581	0.140175	-0.331304	-3.21783	0.102959	0.00129163	0.0458687	FALSE	TRUE	FALSE	FALSE	FALSE	TRUE	FALSE
cg23161492	15	90357202	37	ANPEP	5'UTR	chr15:90357402-90358573	N_Shore	ANPEP	FALSE	-0.299525	0.0912212	-3.28351	0.00102525	0.0365041	-0.88343	0.181944	-4.8555	1.20084e-06	0.000148511	-0.306826	-3.16983	0.0967958	0.00152527	0.0486233	FALSE	TRUE	TRUE	FALSE	TRUE	TRUE	TRUE
cg06762457	6	149806635	37	ZC3H12D	TSS1500			ZC3H12D	FALSE	-0.363039	0.10202	-3.55851	0.000372958	0.0251936	-0.57976	0.223325	-2.59604	0.00943056	0.0610744	-0.358281	-3.35996	0.106632	0.000779525	0.0360104	FALSE	TRUE	FALSE	FALSE	FALSE	TRUE	FALSE
cg24142464	1	40040489	37	PABPC4;PABPC4;PABPC4	Body;Body;Body	chr1:40041317-40042667	N_Shore	PABPC4	FALSE	-0.346795	0.107406	-3.22883	0.00124299	0.0389413	-0.817538	0.313188	-2.61037	0.00904433	0.0600504	-0.352861	-3.54873	0.0994329	0.000387093	0.026896	FALSE	TRUE	FALSE	FALSE	FALSE	TRUE	FALSE
cg27241845	2	233250370	37			chr2:233251361-233253414	N_Shore	ECEL1P2	FALSE	-0.390105	0.0963206	-4.05007	5.12029e-05	0.00884388	-0.721641	0.226557	-3.18525	0.00144631	0.0193561	-0.40617	-4.01179	0.101244	6.02607e-05	0.0133742	FALSE	TRUE	FALSE	FALSE	TRUE	TRUE	TRUE
cg07110801	16	89623711	37	SPG7	3'UTR	chr16:89626644-89627869	N_Shelf	SPG7	FALSE	-0.247403	0.09612	-2.57389	0.0100561	0.0758084	-0.695688	0.298598	-2.32985	0.0198139	0.093627	-0.24062	-2.42234	0.099334	0.0154211	0.112128	FALSE	FALSE	FALSE	FALSE	FALSE	FALSE	FALSE
cg20716932	20	31331814	37	COMMD7;COMMD7	TSS200;TSS200	chr20:31330957-31331410	S_Shore	COMMD7	FALSE	-0.387435	0.10397	-3.7264	0.000194236	0.018268	-0.819326	0.335467	-2.44234	0.0145923	0.0791267	-0.429279	-3.90341	0.109975	9.48464e-05	0.015507	FALSE	TRUE	FALSE	FALSE	FALSE	TRUE	FALSE
cg22843803	11	65196125	37					NEAT1	FALSE	-0.279233	0.0969744	-2.87945	0.00398367	0.0592496	-0.686989	0.303597	-2.26283	0.0236459	0.102761	-0.235489	-2.41244	0.0976144	0.015846	0.113236	FALSE	FALSE	FALSE	FALSE	FALSE	FALSE	FALSE
cg07180646	1	15481541	37	TMEM51;TMEM51;TMEM51;TMEM51	5'UTR;5'UTR;5'UTR;5'UTR	chr1:15479219-15481471	S_Shore	TMEM51	FALSE	-0.15986	0.0770883	-2.07372	0.0381051	0.132144	-0.781585	0.202058	-3.86811	0.00010968	0.00385563	-0.21366	-2.14143	0.0997748	0.0322397	0.14635	FALSE	FALSE	FALSE	FALSE	TRUE	FALSE	FALSE
cg16734795	19	47839187	37	GPR77	TSS1500			C5AR2	FALSE	0.223424	0.100452	2.22418	0.0261364	0.113745	0.969525	0.272607	3.55649	0.000375847	0.008442	0.201435	2.06691	0.0974575	0.0387431	0.155112	FALSE	FALSE	FALSE	FALSE	TRUE	FALSE	FALSE
cg08149865	8	21914600	37	EPB49;EPB49;EPB49;EPB49	TSS1500;5'UTR;5'UTR;5'UTR	chr8:21914275-21914525	S_Shore	DMTN	FALSE	-0.273038	0.0956589	-2.85429	0.00431337	0.0608961	-0.748474	0.256289	-2.92043	0.00349551	0.0336277	-0.283648	-2.88149	0.0984382	0.00395805	0.0666806	FALSE	FALSE	FALSE	FALSE	TRUE	FALSE	FALSE
cg26908328	5	79552537	37	SERINC5	TSS1500	chr5:79551369-79552294	S_Shore	SERINC5	FALSE	-0.248573	0.0898093	-2.76778	0.00564389	0.0649621	-0.690173	0.25415	-2.71561	0.00661531	0.0497224	-0.213146	-2.16974	0.0982357	0.0300267	0.142067	FALSE	FALSE	FALSE	FALSE	TRUE	FALSE	FALSE
cg16145216	1	42385662	37	HIVEP3;HIVEP3	TSS1500;TSS1500	chr1:42383640-42384003	S_Shore	HIVEP3	FALSE	0.258619	0.0953496	2.71232	0.00668133	0.0672795	0.802151	0.168337	4.76516	1.88703e-06	0.000201771	0.212147	2.13373	0.0994254	0.0328647	0.147547	FALSE	FALSE	TRUE	FALSE	TRUE	FALSE	FALSE
cg08748308	5	169695483	37	LCP2	Body			LCP2	FALSE	-0.302263	0.102313	-2.95428	0.00313395	0.0553173	-0.441508	0.2053	-2.15055	0.0315117	0.119129	-0.293744	-2.75887	0.106473	0.00580015	0.0762065	FALSE	FALSE	FALSE	FALSE	FALSE	FALSE	FALSE
cg23233742	5	139077894	37			chr5:139076542-139077179	S_Shore	CXXC5	FALSE	-0.23348	0.100701	-2.31854	0.0204203	0.103219	-0.687378	0.2567	-2.67775	0.00741176	0.0533522	-0.231302	-2.32313	0.0995649	0.0201724	0.121644	FALSE	FALSE	FALSE	FALSE	FALSE	FALSE	FALSE
cg00711496	19	50191497	37	C19orf76;PRMT1;PRMT1;PRMT1	TSS1500;Body;Body;Body	chr19:50191330-50191559	Island	PRMT1	FALSE	-0.293015	0.0993849	-2.94828	0.00319547	0.0553454	-1.04399	0.213155	-4.89781	9.69128e-07	0.000125923	-0.296825	-2.92989	0.101309	0.00339085	0.0631711	FALSE	FALSE	TRUE	FALSE	TRUE	FALSE	FALSE
cg00522883	11	57194120	37	SLC43A3;SLC43A3;SLC43A3	5'UTR;5'UTR;5'UTR	chr11:57194340-57194650	N_Shore	SLC43A3	FALSE	-0.328391	0.0948571	-3.46196	0.000536262	0.0281047	-0.856913	0.286843	-2.9874	0.00281363	0.0295009	-0.28121	-2.80591	0.100221	0.0050175	0.0725606	FALSE	TRUE	FALSE	FALSE	TRUE	FALSE	FALSE
cg12583553	6	33242487	37	RPS18	Body	chr6:33244677-33245554	N_Shelf	BAK1	TRUE	-0.300939	0.0949013	-3.17108	0.00151874	0.0423054	-0.746613	0.299054	-2.49658	0.0125397	0.0725576	-0.329307	-3.12254	0.105461	0.00179299	0.0518438	FALSE	TRUE	FALSE	FALSE	FALSE	FALSE	FALSE
cg18474239	6	130461938	37	L3MBTL3;L3MBTL3	3'UTR;3'UTR			L3MBTL3	FALSE	0.180637	0.0903625	1.99902	0.0456061	0.142487	0.753467	0.365979	2.05877	0.0395163	0.135797	0.186936	2.04932	0.0912184	0.0404306	0.157856	FALSE	FALSE	FALSE	FALSE	FALSE	FALSE	FALSE
cg16594958	7	3208793	37					CARD11	FALSE	0.246967	0.0940727	2.62528	0.00865788	0.0730489	1.07032	0.339946	3.14851	0.00164104	0.0209105	0.29378	3.0187	0.0973198	0.0025386	0.0571984	FALSE	FALSE	FALSE	FALSE	TRUE	FALSE	FALSE
cg16611234	11	58870075	37			chr11:58869805-58870076	Island	FAM111B	FALSE	-0.403313	0.0947475	-4.25671	2.07459e-05	0.00663397	-1.10879	0.242908	-4.56464	5.00344e-06	0.000424457	-0.379858	-3.78926	0.100246	0.000151096	0.0190441	FALSE	TRUE	FALSE	FALSE	TRUE	TRUE	TRUE
cg19784816	3	52812520	37	ITIH1;ITIH1;ITIH1;ITIH1	TSS200;TSS1500;TSS1500;Body			ITIH1	FALSE	0.206133	0.095013	2.16953	0.0300427	0.119433	1.11778	0.310284	3.60244	0.000315248	0.00760107	0.205887	2.18818	0.0940906	0.0286564	0.139638	FALSE	FALSE	FALSE	FALSE	TRUE	FALSE	FALSE
cg02771260	11	59836817	37	MS4A3;MS4A3;MS4A3	Body;Body;Body			MS4A3	FALSE	0.19058	0.0728973	2.61437	0.00893933	0.0741333	0.252517	0.124992	2.02027	0.0433552	0.142547	0.298253	2.81724	0.105867	0.0048439	0.0718618	FALSE	FALSE	FALSE	FALSE	FALSE	FALSE	FALSE
cg22508831	22	40573204	37	TNRC6B;TNRC6B;TNRC6B	Body;TSS1500;TSS1500			TNRC6B	FALSE	-0.349704	0.0977961	-3.57585	0.000349097	0.0251936	-0.712871	0.329573	-2.16301	0.0305401	0.11706	-0.359133	-3.59953	0.0997721	0.000318796	0.0247146	FALSE	TRUE	FALSE	FALSE	FALSE	TRUE	FALSE
cg14099685	11	47546068	37	CUGBP1	5'UTR			CELF1	FALSE	-0.289662	0.0954815	-3.03369	0.0024158	0.0527948	-0.774278	0.317909	-2.43553	0.01487	0.0800852	-0.300055	-3.07317	0.0976371	0.00211797	0.0553689	FALSE	FALSE	FALSE	FALSE	FALSE	FALSE	FALSE
cg05423291	8	142162931	37	DENND3	Body			DENND3	FALSE	0.193011	0.0940258	2.05275	0.0400972	0.135557	0.956768	0.357788	2.67412	0.00749262	0.053596	0.199952	2.2272	0.0897773	0.0259338	0.134293	FALSE	FALSE	FALSE	FALSE	FALSE	FALSE	FALSE
cg25287482	1	23884847	37	ID3	3'UTR	chr1:23884842-23885087	Island	ID3	FALSE	-0.241049	0.093734	-2.57162	0.0101223	0.0758932	-0.639775	0.227039	-2.81791	0.00483371	0.0409886	-0.219035	-2.18575	0.10021	0.0288337	0.139842	FALSE	FALSE	FALSE	FALSE	TRUE	FALSE	FALSE
cg07202214	11	76381081	37	LRRC32;LRRC32	5'UTR;TSS200	chr11:76381449-76382295	N_Shore	LRRC32	FALSE	-0.313265	0.0970328	-3.22845	0.00124465	0.0389413	-0.781823	0.238385	-3.27967	0.0010393	0.0158282	-0.327009	-3.19296	0.102415	0.0014082	0.0472913	FALSE	TRUE	FALSE	FALSE	TRUE	TRUE	TRUE
cg12103569	12	132258560	37	SFRS8	Body			SFSWAP	FALSE	0.19204	0.0959463	2.00154	0.0453346	0.142295	0.671336	0.248596	2.70052	0.00692318	0.0513549	0.242092	2.42575	0.099801	0.0152768	0.111737	FALSE	FALSE	FALSE	FALSE	FALSE	FALSE	FALSE
cg26850624	5	429559	37	AHRR	Body			AHRR	FALSE	0.193123	0.0709005	2.72386	0.00645233	0.0667054	0.529494	0.145682	3.6346	0.000278416	0.00702979	0.206615	2.08268	0.0992061	0.0372803	0.153508	FALSE	FALSE	FALSE	FALSE	TRUE	FALSE	FALSE
cg00008629	9	115093661	37	ROD1;ROD1;ROD1	Body;Body;5'UTR	chr9:115095149-115095919	N_Shore	MIR3134	FALSE	-0.293152	0.108671	-2.6976	0.00698406	0.0684016	-0.597182	0.227251	-2.62786	0.00859243	0.0580978	-0.278891	-2.67759	0.104157	0.00741542	0.0841768	FALSE	FALSE	FALSE	FALSE	FALSE	FALSE	FALSE
cg27449150	1	118197326	37					FAM46C	FALSE	-0.399236	0.103499	-3.8574	0.0001146	0.0135725	-0.72742	0.278689	-2.61015	0.00905014	0.0600504	-0.410941	-3.91212	0.105043	9.14898e-05	0.015312	FALSE	TRUE	FALSE	FALSE	FALSE	TRUE	FALSE
cg12360736	3	151985869	37	MBNL1;MBNL1;LOC401093;MBNL1;LOC401093;MBNL1	1stExon;1stExon;Body;5'UTR;Body;5'UTR	chr3:151986327-151987325	N_Shore	MBNL1-AS1	FALSE	-0.204751	0.0906097	-2.2597	0.0238397	0.108671	-0.722969	0.332433	-2.17478	0.0296463	0.115034	-0.196721	-2.09371	0.0939578	0.0362856	0.151573	FALSE	FALSE	FALSE	FALSE	FALSE	FALSE	FALSE
cg15644324	1	42384647	37	HIVEP3;HIVEP3	TSS200;TSS200	chr1:42383640-42384003	S_Shore	HIVEP3	FALSE	0.270999	0.085781	3.1592	0.00158204	0.042512	0.988713	0.236639	4.17815	2.93884e-05	0.00158772	0.22987	2.29645	0.100098	0.0216501	0.126357	FALSE	TRUE	FALSE	FALSE	TRUE	FALSE	FALSE
cg03044573	1	173835265	37	GAS5;SNORD78;SNORD44;SNORD80;SNORD79	Body;TSS1500;TSS200;TSS1500;TSS1500	chr1:173837172-173837917	N_Shore	GAS5	FALSE	-0.268067	0.0955872	-2.80442	0.00504069	0.0637405	-0.596979	0.303401	-1.96763	0.049111	0.15198	-0.253804	-2.63799	0.0962109	0.00833985	0.0872052	FALSE	FALSE	FALSE	FALSE	FALSE	FALSE	FALSE
cg18503234	11	68847839	37	TPCN2	Body	chr11:68849897-68850551	N_Shelf	TPCN2	FALSE	0.298828	0.102231	2.92308	0.0034659	0.0570101	0.496107	0.178934	2.77257	0.00556162	0.0444993	0.288525	2.80989	0.102682	0.00495592	0.0724868	FALSE	FALSE	FALSE	FALSE	TRUE	FALSE	FALSE
cg02532700	22	37257404	37	NCF4;NCF4	Body;Body			NCF4	FALSE	-0.291774	0.0884532	-3.29863	0.000971582	0.0361262	-0.681184	0.222318	-3.06401	0.00218395	0.0252696	-0.287095	-2.8305	0.101429	0.00464751	0.0718618	FALSE	TRUE	FALSE	FALSE	TRUE	FALSE	FALSE
cg22726349	1	2990678	37	PRDM16;PRDM16	Body;Body	chr1:2990030-2990718	Island	PRDM16	FALSE	-0.221389	0.0997844	-2.21867	0.0265094	0.114168	-0.455193	0.219204	-2.07657	0.0378411	0.132435	-0.212801	-2.07737	0.102437	0.0377672	0.153553	FALSE	FALSE	FALSE	FALSE	FALSE	FALSE	FALSE
cg21473814	19	18873268	37	CRTC1;CRTC1	Body;Body	chr19:18873019-18873349	Island	CRTC1	FALSE	0.235249	0.0959765	2.45111	0.0142416	0.0874729	0.988365	0.184115	5.3682	7.95242e-08	1.70063e-05	0.238335	2.39518	0.0995062	0.0166124	0.115138	FALSE	FALSE	TRUE	FALSE	TRUE	FALSE	FALSE
cg10788371	11	76381040	37	LRRC32;LRRC32;LRRC32	5'UTR;1stExon;5'UTR	chr11:76381449-76382295	N_Shore	LRRC32	FALSE	-0.31092	0.0943785	-3.29439	0.000986361	0.0362541	-0.890416	0.2598	-3.42732	0.000609576	0.011356	-0.329844	-3.30253	0.0998761	0.000958173	0.0400908	FALSE	TRUE	FALSE	FALSE	TRUE	TRUE	TRUE
cg17471836	5	118691007	37	TNFAIP8;TNFAIP8	Body;TSS1500	chr5:118691401-118691759	N_Shore	TNFAIP8	FALSE	-0.289226	0.0967895	-2.9882	0.00280628	0.0542099	-0.887035	0.361236	-2.45555	0.0140668	0.0776722	-0.279985	-2.85313	0.0981325	0.00432907	0.0697102	FALSE	FALSE	FALSE	FALSE	FALSE	FALSE	FALSE
cg19583819	5	139283051	37	NRG2;NRG2;NRG2;NRG2	Body;Body;Body;Body	chr5:139283350-139284282	N_Shore	NRG2	FALSE	-0.259702	0.0976217	-2.66028	0.00780746	0.0707255	-0.710883	0.267354	-2.65896	0.00783825	0.0550898	-0.26645	-2.65847	0.100227	0.00784967	0.0856614	FALSE	FALSE	FALSE	FALSE	FALSE	FALSE	FALSE
cg18369516	20	62406721	37	ZBTB46	Body	chr20:62406463-62407179	Island	ZBTB46	FALSE	-0.237661	0.0925069	-2.56912	0.0101958	0.0759158	-0.341775	0.158876	-2.15121	0.0314599	0.119031	-0.250736	-2.43904	0.102801	0.0147262	0.1099	FALSE	FALSE	FALSE	FALSE	FALSE	FALSE	FALSE
cg23198334	10	76179907	37	ADK;ADK	Body;Body			ADK	FALSE	0.231819	0.0916327	2.52988	0.0114103	0.0802793	1.0358	0.360613	2.87233	0.00407462	0.0372526	0.240656	2.58618	0.0930547	0.00970474	0.0941138	FALSE	FALSE	FALSE	FALSE	TRUE	FALSE	FALSE
cg04263702	7	5528266	37	FBXL18	Body	chr7:5526389-5526693	S_Shore	FBXL18	FALSE	-0.259068	0.0870971	-2.97448	0.0029349	0.054296	-0.565086	0.165996	-3.40421	0.000663548	0.0120276	-0.213549	-2.13726	0.0999171	0.0325764	0.146964	FALSE	FALSE	FALSE	FALSE	TRUE	FALSE	FALSE
cg16361543	11	1299372	37	TOLLIP	Body	chr11:1299275-1299478	Island	TOLLIP	FALSE	0.217574	0.090296	2.40957	0.0159714	0.0918566	0.894885	0.294968	3.03384	0.00241464	0.0266461	0.190978	1.96308	0.0972849	0.0496369	0.171722	FALSE	FALSE	FALSE	FALSE	TRUE	FALSE	FALSE
cg01592687	19	59026138	37	ZBTB45	Body	chr19:59028055-59028288	N_Shore	ZBTB45	FALSE	-0.233046	0.0953303	-2.44462	0.0145007	0.0880706	-0.775225	0.356926	-2.17195	0.0298596	0.115461	-0.247206	-2.57081	0.0961591	0.0101462	0.0950317	FALSE	FALSE	FALSE	FALSE	FALSE	FALSE	FALSE
cg00219303	22	38146969	37	TRIOBP;TRIOBP;TRIOBP	Body;Body;Body	chr22:38141761-38142999	S_Shelf	TRIOBP	FALSE	0.21035	0.0926117	2.27131	0.0231283	0.10813	0.925866	0.311521	2.97208	0.00295787	0.0303013	0.214704	2.27027	0.0945723	0.0231913	0.129027	FALSE	FALSE	FALSE	FALSE	TRUE	FALSE	FALSE
cg00024404	5	79552470	37	SERINC5	TSS1500	chr5:79551369-79552294	S_Shore	SERINC5	FALSE	-0.332175	0.0963598	-3.44723	0.000566357	0.0281565	-0.815019	0.293182	-2.77991	0.00543745	0.0439639	-0.273129	-2.70789	0.100864	0.00677124	0.081616	FALSE	TRUE	FALSE	FALSE	TRUE	FALSE	FALSE
cg23014425	17	46648525	37	HOXB3	5'UTR			HOXB3	FALSE	-0.248622	0.095486	-2.60376	0.00922078	0.0746181	-1.24089	0.357622	-3.46983	0.00052079	0.0101825	-0.256657	-2.64923	0.0968799	0.00806747	0.0867213	FALSE	FALSE	FALSE	FALSE	TRUE	FALSE	FALSE
cg11697194	5	964196	37					LOC100506688	FALSE	-0.213845	0.0948393	-2.25482	0.0241448	0.108974	-1.09866	0.367945	-2.98592	0.00282726	0.0295532	-0.203332	-2.11893	0.0959599	0.0340963	0.148886	FALSE	FALSE	FALSE	FALSE	TRUE	FALSE	FALSE
cg20146909	1	90289611	37	LRRC8D;LRRC8D	5'UTR;5'UTR	chr1:90286189-90287222	S_Shelf	LRRC8D	FALSE	-0.188905	0.0913518	-2.06788	0.0386514	0.132757	-0.813891	0.318131	-2.55835	0.010517	0.064721	-0.206334	-2.19709	0.0939122	0.0280139	0.138174	FALSE	FALSE	FALSE	FALSE	FALSE	FALSE	FALSE
cg05757530	16	57038916	37	NLRC5	5'UTR			NLRC5	FALSE	-0.188996	0.0948253	-1.9931	0.0462508	0.143729	-0.604717	0.300741	-2.01076	0.0443511	0.144023	-0.200759	-2.04862	0.097997	0.0404991	0.15787	FALSE	FALSE	FALSE	FALSE	FALSE	FALSE	FALSE
cg04800503	17	46648533	37	HOXB3	5'UTR			HOXB3	FALSE	-0.316451	0.100045	-3.16307	0.00156112	0.0423054	-0.977415	0.294128	-3.32309	0.00089026	0.0143963	-0.334367	-3.21918	0.103867	0.00128557	0.0458687	FALSE	TRUE	FALSE	FALSE	TRUE	TRUE	TRUE
cg05969150	16	72882495	37	ZFHX3;ZFHX3	Body;Body			ZFHX3	FALSE	0.240652	0.100533	2.39376	0.0166765	0.0935962	0.710252	0.222331	3.19457	0.00140042	0.0190481	0.231228	2.3768	0.0972852	0.0174633	0.116451	FALSE	FALSE	FALSE	FALSE	TRUE	FALSE	FALSE
cg03024301	6	52440589	37	TRAM2	Body	chr6:52441269-52441793	N_Shore	TRAM2	FALSE	0.191955	0.0927358	2.06992	0.0384601	0.132527	0.700047	0.299411	2.33808	0.0193829	0.0921544	0.21237	2.14224	0.0991343	0.032174	0.146227	FALSE	FALSE	FALSE	FALSE	FALSE	FALSE	FALSE
cg10501036	14	103058097	37	RCOR1	TSS1500	chr14:103057926-103060044	Island	RCOR1	FALSE	-0.218988	0.0922515	-2.37382	0.0176052	0.0959871	-0.924659	0.368386	-2.51003	0.0120721	0.0706511	-0.207239	-2.18259	0.0949508	0.0290661	0.140104	FALSE	FALSE	FALSE	FALSE	FALSE	FALSE	FALSE
cg05460226	17	8804279	37	PIK3R5;PIK3R5	Body;Body			PIK3R5	FALSE	-0.21254	0.100547	-2.11385	0.0345285	0.125988	-0.915381	0.28578	-3.2031	0.00135957	0.0187829	-0.19339	-1.99275	0.0970468	0.0462891	0.166657	FALSE	FALSE	FALSE	FALSE	TRUE	FALSE	FALSE
cg08640824	1	2162506	37	SKI	Body	chr1:2158212-2161173	S_Shore	SKI	FALSE	-0.211192	0.091911	-2.29778	0.0215741	0.105394	-0.58324	0.26785	-2.17748	0.0294446	0.114771	-0.257556	-2.63003	0.0979287	0.00853768	0.0877528	FALSE	FALSE	FALSE	FALSE	FALSE	FALSE	FALSE
cg05906166	19	16437057	37	KLF2	Body	chr19:16435202-16438064	Island	KLF2	FALSE	-0.194898	0.0878918	-2.21748	0.0265906	0.114287	-0.432708	0.153975	-2.81024	0.00495042	0.0417201	-0.212246	-2.11954	0.100138	0.0340445	0.148851	FALSE	FALSE	FALSE	FALSE	TRUE	FALSE	FALSE
cg05396397	1	11908164	37	NPPA	TSS1500			NPPA	FALSE	0.209157	0.0867085	2.41219	0.0158571	0.0915636	0.71409	0.15966	4.47258	7.7283e-06	0.000596463	0.35405	3.31433	0.106824	0.000918625	0.0396194	FALSE	FALSE	FALSE	FALSE	TRUE	TRUE	FALSE
cg24188561	19	39387769	37	SIRT2;SIRT2	5'UTR;Body	chr19:39390033-39390895	N_Shelf	SIRT2	FALSE	0.247012	0.0937028	2.63612	0.00838591	0.0724752	1.30681	0.318273	4.10592	4.02703e-05	0.00200663	0.268335	2.78313	0.0964145	0.00538367	0.0741738	FALSE	FALSE	FALSE	FALSE	TRUE	FALSE	FALSE
cg19030554	16	1822289	37	NME3;MRPS34;EME2	TSS1500;Body;TSS1500	chr16:1820311-1823954	Island	MRPS34	FALSE	-0.235459	0.0737532	-3.19253	0.00141033	0.0413746	-0.371441	0.156433	-2.37444	0.0175756	0.0872981	-0.239439	-2.30541	0.103859	0.0211437	0.124486	FALSE	TRUE	FALSE	FALSE	FALSE	FALSE	FALSE
cg06716182	11	96074944	37	MAML2	1stExon			MAML2	FALSE	0.204116	0.094086	2.16946	0.0300475	0.119433	0.422945	0.172342	2.4541	0.0141237	0.0778609	0.202832	1.98317	0.102277	0.0473488	0.168702	FALSE	FALSE	FALSE	FALSE	FALSE	FALSE	FALSE
cg14623715	6	136174534	37	PDE7B	Body			PDE7B	FALSE	-0.258007	0.10007	-2.57828	0.00992941	0.0758084	-0.676635	0.229802	-2.94442	0.00323561	0.0319662	-0.273696	-2.67859	0.102179	0.00739327	0.0841768	FALSE	FALSE	FALSE	FALSE	TRUE	FALSE	FALSE
cg14796406	7	80547689	37	SEMA3C	5'UTR	chr7:80548306-80548726	N_Shore	SEMA3C	FALSE	-0.248115	0.0892784	-2.77912	0.00545063	0.0648748	-1.06954	0.27674	-3.86477	0.000111193	0.00386908	-0.24583	-2.57928	0.0953093	0.00990057	0.0946301	FALSE	FALSE	FALSE	FALSE	TRUE	FALSE	FALSE
cg03274391	3	22413232	37			chr3:22413492-22414365	N_Shore	ZNF385D	FALSE	0.220179	0.0964431	2.28299	0.0224307	0.106948	0.840573	0.149864	5.60892	2.03594e-08	5.97101e-06	0.26942	2.68958	0.100172	0.00715423	0.0835325	FALSE	FALSE	TRUE	FALSE	TRUE	FALSE	FALSE
cg21566642	2	233284661	37			chr2:233283397-233285959	Island	ALPPL2	FALSE	-0.718827	0.1587	-4.52947	5.91306e-06	0.00378167	-1.15942	0.127172	-9.11691	0	0	-0.735069	-7.13747	0.102987	9.50573e-13	6.31329e-09	FALSE	TRUE	TRUE	TRUE	TRUE	TRUE	TRUE
cg06595162	21	40141040	37	NCRNA00114;NCRNA00114	Body;TSS200			LINC00114	FALSE	-0.211978	0.0915574	-2.31524	0.0205996	0.103389	-0.666979	0.314351	-2.12177	0.0338573	0.124611	-0.208679	-2.18884	0.0953377	0.0286083	0.139623	FALSE	FALSE	FALSE	FALSE	FALSE	FALSE	FALSE
cg14120703	9	139416102	37	NOTCH1	Body	chr9:139417115-139417518	N_Shore	NOTCH1	FALSE	-0.201851	0.0947033	-2.1314	0.0330561	0.12384	-0.762138	0.33424	-2.28021	0.0225951	0.100361	-0.219813	-2.40941	0.091231	0.0159783	0.113555	FALSE	FALSE	FALSE	FALSE	FALSE	FALSE	FALSE
cg12547807	1	9473751	37					SPSB1	FALSE	-0.238181	0.0975775	-2.44094	0.0146491	0.0885515	-1.05949	0.28417	-3.72837	0.00019272	0.00556308	-0.263153	-2.65383	0.0991594	0.0079583	0.0863418	FALSE	FALSE	FALSE	FALSE	TRUE	FALSE	FALSE
cg09197783	11	57176720	37	SLC43A3;SLC43A3;SLC43A3	Body;Body;Body			PRG2	FALSE	-0.239411	0.0929774	-2.57494	0.0100258	0.0758084	-1.0057	0.287599	-3.49687	0.00047075	0.00960667	-0.233293	-2.43651	0.0957489	0.0148296	0.110152	FALSE	FALSE	FALSE	FALSE	TRUE	FALSE	FALSE
cg16310077	14	105554214	37			chr14:105553233-105554883	Island	GPR132	FALSE	-0.157952	0.0626497	-2.52119	0.0116958	0.0808822	-0.319736	0.122931	-2.60094	0.00929676	0.0607831	-0.22917	-2.21896	0.103278	0.0264891	0.135516	FALSE	FALSE	FALSE	FALSE	FALSE	FALSE	FALSE
cg26276120	12	6977747	37	TPI1;TPI1;TPI1	Body;Body;Body	chr12:6976392-6977393	S_Shore	TPI1	FALSE	-0.441755	0.103327	-4.27532	1.90867e-05	0.00642462	-0.626171	0.307301	-2.03764	0.0415855	0.139727	-0.43182	-3.9891	0.10825	6.63247e-05	0.0135424	FALSE	TRUE	FALSE	FALSE	FALSE	TRUE	FALSE
cg03785076	2	241936915	37	SNED1	TSS1500	chr2:241937716-241938468	N_Shore	SNED1	FALSE	-0.256606	0.0995187	-2.57847	0.00992397	0.0758084	-0.764103	0.337935	-2.2611	0.0237533	0.102966	-0.256958	-2.64471	0.0971593	0.00817611	0.0867213	FALSE	FALSE	FALSE	FALSE	FALSE	FALSE	FALSE
cg02481950	16	21665002	37	METTL9;IGSF6;METTL9	Body;TSS1500;Body			METTL9	FALSE	0.245747	0.0944988	2.60053	0.00930807	0.0746181	0.663011	0.302149	2.19432	0.0282125	0.112144	0.214814	2.25403	0.0953018	0.0241941	0.131362	FALSE	FALSE	FALSE	FALSE	FALSE	FALSE	FALSE
cg16104139	5	134829480	37			chr5:134827285-134827644	S_Shore	NEUROG1	FALSE	-0.204585	0.0873421	-2.34234	0.0191634	0.100458	-0.86802	0.249416	-3.48021	0.000501014	0.00996188	-0.187752	-1.97377	0.0951232	0.0484074	0.169828	FALSE	FALSE	FALSE	FALSE	TRUE	FALSE	FALSE
cg18533225	22	50986813	37	KLHDC7B	1stExon	chr22:50984972-50988141	Island	KLHDC7B	FALSE	-0.247393	0.0950954	-2.60152	0.00928118	0.0746181	-0.719767	0.225299	-3.19472	0.00139964	0.0190481	-0.262423	-2.51658	0.104278	0.01185	0.100863	FALSE	FALSE	FALSE	FALSE	TRUE	FALSE	FALSE
cg01331992	9	19379118	37	RPS6	Body	chr9:19379794-19380341	N_Shore	RPS6	FALSE	-0.431899	0.107931	-4.00163	6.29089e-05	0.00981295	-0.630415	0.280737	-2.24557	0.0247315	0.104871	-0.43165	-3.96837	0.108773	7.23671e-05	0.0142078	FALSE	TRUE	FALSE	FALSE	FALSE	TRUE	FALSE
cg00910503	17	80393666	37	HEXDC	Body	chr17:80393470-80393752	Island	HEXDC	FALSE	0.226516	0.0975238	2.32267	0.0201968	0.102758	1.08564	0.285782	3.79883	0.000145381	0.00448739	0.218569	2.22431	0.098264	0.0261278	0.134583	FALSE	FALSE	FALSE	FALSE	TRUE	FALSE	FALSE
cg27537125	1	25349681	37					RUNX3	FALSE	-0.451502	0.102613	-4.40004	1.08229e-05	0.0049441	-1.37379	0.285653	-4.80929	1.51471e-06	0.000176684	-0.4815	-5.01201	0.0960692	5.38649e-07	0.000611018	FALSE	TRUE	TRUE	TRUE	TRUE	TRUE	TRUE
cg21913886	1	15485346	37	TMEM51;TMEM51;TMEM51;TMEM51	5'UTR;5'UTR;5'UTR;5'UTR	chr1:15479219-15481471	S_Shelf	TMEM51	FALSE	-0.264416	0.0822739	-3.21385	0.00130967	0.039593	-1.05146	0.223055	-4.71391	2.43011e-06	0.000244555	-0.317529	-3.18544	0.0996814	0.00144533	0.0478593	FALSE	TRUE	TRUE	FALSE	TRUE	TRUE	TRUE
cg25189904	1	68299493	37	GNG12	TSS1500	chr1:68298371-68299315	S_Shore	GNG12-AS1	FALSE	-0.377213	0.093418	-4.0379	5.39308e-05	0.00884388	-1.38635	0.231877	-5.97882	2.24762e-09	9.61306e-07	-0.35971	-3.76234	0.095608	0.000168333	0.0193246	FALSE	TRUE	TRUE	FALSE	TRUE	TRUE	TRUE
cg00210249	10	71135679	37	HK1;HK1;HK1;HK1;HK1	Body;Body;Body;Body;Body			HK1	FALSE	0.202595	0.0939558	2.15628	0.0310614	0.120857	0.83069	0.207682	3.99982	6.33914e-05	0.00267553	0.216934	2.24156	0.0967783	0.02499	0.131934	FALSE	FALSE	FALSE	FALSE	TRUE	FALSE	FALSE
cg00581603	1	53442535	37	SCP2;SCP2	Body;Body			SCP2	FALSE	0.286934	0.0926065	3.09842	0.00194553	0.0477649	0.814908	0.36213	2.25032	0.0244287	0.104308	0.347053	3.36131	0.103249	0.000775749	0.0359989	FALSE	TRUE	FALSE	FALSE	FALSE	TRUE	FALSE
cg12814335	17	1466713	37	PITPNA	TSS1500	chr17:1465159-1466312	S_Shore	PITPNA	FALSE	0.264814	0.0984828	2.68894	0.00716796	0.0688323	0.71506	0.27609	2.58995	0.00959891	0.0616203	0.272041	2.74017	0.0992792	0.00614082	0.0783659	FALSE	FALSE	FALSE	FALSE	FALSE	FALSE	FALSE
cg25648203	5	395444	37	AHRR	Body			AHRR	FALSE	-0.400857	0.093577	-4.28371	1.83801e-05	0.00642462	-1.59911	0.235162	-6.80005	1.04583e-11	9.75931e-09	-0.429549	-4.48979	0.0956725	7.1295e-06	0.00404368	FALSE	TRUE	TRUE	FALSE	TRUE	TRUE	TRUE
cg01206728	7	158714457	37	WDR60	Body	chr7:158712559-158713094	S_Shore	WDR60	FALSE	0.281882	0.0970697	2.90392	0.00368528	0.0578396	1.07466	0.349526	3.07463	0.00210763	0.0246406	0.250038	2.64388	0.0945724	0.00819622	0.0867213	FALSE	FALSE	FALSE	FALSE	TRUE	FALSE	FALSE
cg13633560	11	76380921	37	LRRC32;LRRC32;LRRC32	5'UTR;1stExon;5'UTR	chr11:76381449-76382295	N_Shore	LRRC32	FALSE	-0.352913	0.099137	-3.55985	0.000371061	0.0251936	-0.600968	0.267491	-2.24668	0.0246603	0.104871	-0.320981	-3.15495	0.101739	0.00160528	0.049215	FALSE	TRUE	FALSE	FALSE	FALSE	TRUE	FALSE
cg23973524	19	18873222	37	CRTC1;CRTC1	Body;Body	chr19:18873019-18873349	Island	CRTC1	FALSE	0.290577	0.0968288	3.00094	0.00269148	0.0540737	1.01049	0.177496	5.69302	1.24813e-08	4.0037e-06	0.293716	2.97607	0.0986926	0.00291968	0.0593776	FALSE	FALSE	TRUE	FALSE	TRUE	FALSE	FALSE
cg07945582	7	26206579	37	NFE2L3	Body			NFE2L3	FALSE	-0.328643	0.0990706	-3.31726	0.000909062	0.0352771	-0.594302	0.290526	-2.04561	0.040795	0.13802	-0.371744	-3.54861	0.104758	0.000387271	0.026896	FALSE	TRUE	FALSE	FALSE	FALSE	TRUE	FALSE
cg07339236	20	50312490	37	ATP9A	Body			ATP9A	FALSE	-0.341984	0.0933793	-3.66231	0.000249952	0.0216021	-1.42929	0.232963	-6.13529	8.50036e-10	3.96612e-07	-0.345531	-3.65016	0.0946619	0.000262075	0.023889	FALSE	TRUE	TRUE	FALSE	TRUE	TRUE	TRUE
cg10383019	11	8103101	37	TUB;TUB	Body;Body	chr11:8102358-8102913	S_Shore	TUB	FALSE	0.181784	0.091348	1.99002	0.0465887	0.144098	0.897941	0.295132	3.04251	0.00234617	0.0261771	0.201345	2.09683	0.0960233	0.0360083	0.151378	FALSE	FALSE	FALSE	FALSE	TRUE	FALSE	FALSE
cg27430637	1	26646801	37	CD52	3'UTR			CD52	FALSE	-0.217149	0.0937344	-2.31664	0.0205235	0.103318	-0.841037	0.354565	-2.37203	0.0176908	0.0875146	-0.218425	-2.29578	0.0951422	0.0216887	0.126381	FALSE	FALSE	FALSE	FALSE	FALSE	FALSE	FALSE
cg03991871	5	368447	37	AHRR	Body	chr5:370185-370422	N_Shore	AHRR	FALSE	-0.403209	0.085856	-4.69634	2.64863e-06	0.00241988	-0.87322	0.136905	-6.37827	1.79099e-10	1.31315e-07	-0.349284	-3.59941	0.0970394	0.000318943	0.0247146	TRUE	TRUE	TRUE	FALSE	TRUE	TRUE	TRUE
cg17024919	3	21792248	37	ZNF385D	Body			ZNF385D	FALSE	-0.303504	0.0958923	-3.16505	0.00155057	0.0423054	-0.643546	0.194447	-3.30962	0.000934211	0.0149137	-0.317286	-3.09415	0.102544	0.00197378	0.0540369	FALSE	TRUE	FALSE	FALSE	TRUE	FALSE	FALSE
cg15059065	19	17354961	37	NR2F6	Body	chr19:17355181-17356471	N_Shore	NR2F6	FALSE	-0.171572	0.0849029	-2.02081	0.0432999	0.140792	-0.828386	0.272968	-3.03473	0.00240749	0.0266298	-0.231847	-2.31756	0.100039	0.0204731	0.122474	FALSE	FALSE	FALSE	FALSE	TRUE	FALSE	FALSE
cg08058672	3	51423212	37	MANF	Body	chr3:51421986-51423031	S_Shore	MANF	FALSE	-0.30049	0.0992486	-3.02765	0.0024646	0.0530714	-1.07251	0.346059	-3.09923	0.00194027	0.023267	-0.313638	-3.09931	0.101196	0.00193971	0.0539587	FALSE	FALSE	FALSE	FALSE	TRUE	FALSE	FALSE
cg15892280	21	40180000	37	ETS2	5'UTR	chr21:40177002-40178667	S_Shore	ETS2	FALSE	-0.252853	0.091945	-2.75005	0.00595867	0.0649621	-1.02897	0.316237	-3.25378	0.00113882	0.0168197	-0.234729	-2.42497	0.0967968	0.0153098	0.111775	FALSE	FALSE	FALSE	FALSE	TRUE	FALSE	FALSE
cg13378013	10	62206867	37					ANK3	FALSE	0.23672	0.0946504	2.50099	0.0123847	0.0823344	0.857483	0.381034	2.25041	0.0244227	0.104308	0.209158	2.18698	0.0956379	0.028744	0.139673	FALSE	FALSE	FALSE	FALSE	FALSE	FALSE	FALSE
cg20294304	6	34203153	37	HMGA1;HMGA1;HMGA1;HMGA1;HMGA1	TSS1500;TSS1500;TSS1500;TSS1500;TSS1500	chr6:34202567-34206193	Island	HMGA1	FALSE	-0.21886	0.0962688	-2.27343	0.0230003	0.10813	-1.39587	0.29467	-4.73705	2.16853e-06	0.000227138	-0.214285	-2.21062	0.0969342	0.027062	0.136532	FALSE	FALSE	TRUE	FALSE	TRUE	FALSE	FALSE
cg01207684	16	4103167	37	ADCY9	Body			ADCY9	FALSE	-0.231409	0.100315	-2.30682	0.0210651	0.104597	-0.898339	0.21225	-4.23246	2.31153e-05	0.00137153	-0.211306	-2.18165	0.0968559	0.0291352	0.14016	FALSE	FALSE	FALSE	FALSE	TRUE	FALSE	FALSE
cg02336104	3	71481486	37	FOXP1;FOXP1	5'UTR;5'UTR			FOXP1	FALSE	-0.245425	0.0862735	-2.84474	0.00444482	0.0609388	-1.09421	0.305568	-3.58091	0.000342397	0.00802429	-0.263211	-2.67269	0.0984818	0.00752462	0.0848841	FALSE	FALSE	FALSE	FALSE	TRUE	FALSE	FALSE
cg24361265	15	44068668	37	ELL3	Body	chr15:44068586-44069792	Island	ELL3	FALSE	-0.234559	0.0993879	-2.36003	0.0182732	0.0977953	-0.840903	0.205618	-4.08963	4.32058e-05	0.00209782	-0.252889	-2.48106	0.101928	0.0130991	0.104805	FALSE	FALSE	FALSE	FALSE	TRUE	FALSE	FALSE
cg10919522	14	74227441	37	C14orf43;C14orf43	5'UTR;TSS1500	chr14:74225626-74227209	S_Shore	ELMSAN1	FALSE	-0.253411	0.0917424	-2.76221	0.00574123	0.0649621	-1.22686	0.289127	-4.24331	2.20252e-05	0.00134932	-0.24007	-2.53669	0.0946391	0.0111906	0.0986588	FALSE	FALSE	FALSE	FALSE	TRUE	FALSE	FALSE
cg04036898	1	46664598	37	POMGNT1;POMGNT1	Body;TSS1500			POMGNT1	FALSE	-0.238589	0.0846658	-2.81801	0.00483229	0.0633292	-0.62628	0.265266	-2.36095	0.018228	0.088929	-0.329644	-3.13588	0.10512	0.00171338	0.0511201	FALSE	FALSE	FALSE	FALSE	FALSE	FALSE	FALSE
cg16031065	16	70719115	37	MTSS1L	Body	chr16:70719114-70720441	Island	MTSS1L	FALSE	-0.237678	0.0932984	-2.5475	0.0108497	0.0779125	-0.622087	0.28143	-2.21045	0.0270739	0.109758	-0.243428	-2.44219	0.0996759	0.0145983	0.109838	FALSE	FALSE	FALSE	FALSE	FALSE	FALSE	FALSE
cg01940273	2	233284934	37			chr2:233283397-233285959	Island	ALPPL2	FALSE	-0.724192	0.150676	-4.80628	1.53765e-06	0.00196679	-1.23952	0.145708	-8.50686	0	0	-0.696241	-6.49348	0.107222	8.38765e-11	1.71262e-07	TRUE	TRUE	TRUE	TRUE	TRUE	TRUE	TRUE
cg17320698	11	30510489	37	MPPED2;MPPED2	Body;Body			MPPED2	FALSE	-0.233935	0.0866894	-2.69855	0.00696431	0.0683168	-0.728484	0.254396	-2.86358	0.0041888	0.0379165	-0.292679	-2.94546	0.0993662	0.00322475	0.061892	FALSE	FALSE	FALSE	FALSE	TRUE	FALSE	FALSE
cg26723847	11	134095652	37	VPS26B;NCAPD3	Body;TSS1500	chr11:134093696-134095491	S_Shore	VPS26B	FALSE	-0.18787	0.0946652	-1.98457	0.0471919	0.145034	-0.65324	0.32379	-2.01748	0.0436455	0.143065	-0.206727	-2.12678	0.0972016	0.0334381	0.148445	FALSE	FALSE	FALSE	FALSE	FALSE	FALSE	FALSE
cg14221612	7	22694328	37					IL6	FALSE	-0.221231	0.0966682	-2.28856	0.0221047	0.106373	-0.683345	0.330756	-2.06601	0.0388279	0.134286	-0.197601	-2.06271	0.0957968	0.03914	0.155845	FALSE	FALSE	FALSE	FALSE	FALSE	FALSE	FALSE
cg27627381	17	75452100	37	SEPT9;SEPT9;SEPT9;SEPT9;SEPT9;SEPT9	Body;5'UTR;Body;Body;Body;Body			SEPT9	FALSE	-0.278614	0.0959083	-2.90501	0.00367245	0.0578396	-0.741512	0.340635	-2.17686	0.0294914	0.114829	-0.284875	-2.96261	0.096157	0.00305047	0.0609715	FALSE	FALSE	FALSE	FALSE	FALSE	FALSE	FALSE
cg05557932	16	3929351	37	CREBBP;CREBBP	Body;Body	chr16:3929483-3929769	N_Shore	CREBBP	FALSE	-0.256558	0.0990476	-2.59025	0.0095907	0.07526	-0.646038	0.297724	-2.16992	0.0300127	0.115743	-0.231825	-2.35029	0.0986369	0.0187589	0.119174	FALSE	FALSE	FALSE	FALSE	FALSE	FALSE	FALSE
cg23126342	13	67801125	37	PCDH9;PCDH9	Body;Body	chr13:67804593-67805459	N_Shelf	PCDH9	FALSE	0.279031	0.0922566	3.02451	0.00249036	0.0532079	0.684432	0.181156	3.77813	0.000158012	0.00481294	0.293687	2.90187	0.101206	0.00370948	0.0662075	FALSE	FALSE	FALSE	FALSE	TRUE	FALSE	FALSE
cg14975410	3	171180070	37			chr3:171177829-171178964	S_Shore	TNIK	FALSE	-0.24158	0.0913584	-2.64431	0.00818568	0.0717012	-0.660681	0.273602	-2.41475	0.015746	0.0828447	-0.256993	-2.50306	0.102671	0.0123124	0.102029	FALSE	FALSE	FALSE	FALSE	FALSE	FALSE	FALSE
cg05284742	14	93552128	37	ITPK1;ITPK1;ITPK1	Body;Body;Body			ITPK1	FALSE	-0.332467	0.106011	-3.13617	0.00171168	0.0456123	-1.08604	0.299153	-3.63037	0.000283016	0.00712035	-0.34416	-3.6382	0.0945963	0.000274551	0.0240075	FALSE	TRUE	FALSE	FALSE	TRUE	TRUE	TRUE
cg12332083	11	1296469	37	TOLLIP	3'UTR	chr11:1298009-1298476	N_Shore	TOLLIP	FALSE	0.222155	0.0854211	2.6007	0.00930333	0.0746181	0.691335	0.229323	3.01468	0.00257254	0.0277964	0.205199	2.09252	0.0980631	0.0363922	0.151708	FALSE	FALSE	FALSE	FALSE	TRUE	FALSE	FALSE
cg08893087	1	93416982	37	FAM69A	Body			FAM69A	FALSE	-0.259548	0.0904355	-2.86998	0.00410502	0.060134	-0.777857	0.248391	-3.13158	0.00173868	0.0217119	-0.194484	-1.96527	0.0989607	0.0493832	0.171192	FALSE	FALSE	FALSE	FALSE	TRUE	FALSE	FALSE
cg19925780	1	101509557	37					DPH5	FALSE	0.32082	0.0911556	3.51948	0.000432396	0.0260884	0.661998	0.240491	2.75269	0.00591081	0.0461814	0.31504	3.08664	0.102066	0.00202432	0.0542487	FALSE	TRUE	FALSE	FALSE	TRUE	FALSE	FALSE
cg17177006	3	5232410	37	EDEM1	Body	chr3:5228958-5230190	S_Shelf	EDEM1	FALSE	-0.35451	0.101678	-3.48659	0.000489227	0.0268978	-0.774481	0.327901	-2.36194	0.0181797	0.0888861	-0.383625	-3.63437	0.105555	0.000278658	0.0240075	FALSE	TRUE	FALSE	FALSE	FALSE	TRUE	FALSE
cg03345145	18	47341300	37	ACAA2	TSS1500	chr18:47339411-47340956	S_Shore	SCARNA17	FALSE	0.219388	0.0859761	2.55173	0.0107188	0.0774594	1.1348	0.324936	3.49238	0.000478733	0.00971166	0.254171	2.65124	0.0958687	0.00801961	0.0867213	FALSE	FALSE	FALSE	FALSE	TRUE	FALSE	FALSE
cg15611912	10	121300857	37	RGS10	Body	chr10:121301478-121303169	N_Shore	RGS10	FALSE	-0.263218	0.0879246	-2.99368	0.00275634	0.0540737	-0.534994	0.184714	-2.89634	0.00377542	0.0355541	-0.240701	-2.38289	0.101012	0.0171773	0.116411	FALSE	FALSE	FALSE	FALSE	TRUE	FALSE	FALSE
cg09238801	14	74179101	37	PNMA1;PNMA1	1stExon;3'UTR	chr14:74180518-74181264	N_Shore	PNMA1	FALSE	-0.24468	0.0988891	-2.47428	0.0133503	0.0850415	-0.684366	0.275588	-2.4833	0.0130172	0.0743982	-0.249558	-2.50628	0.0995729	0.0122008	0.101544	FALSE	FALSE	FALSE	FALSE	FALSE	FALSE	FALSE
cg11413133	17	21281318	37	KCNJ12	5'UTR	chr17:21279506-21281574	Island	KCNJ12	FALSE	-0.159351	0.0747324	-2.13229	0.0329833	0.123793	-0.420498	0.143854	-2.92309	0.00346581	0.0335569	-0.226402	-2.14999	0.105304	0.0315562	0.14538	FALSE	FALSE	FALSE	FALSE	TRUE	FALSE	FALSE
cg13985437	11	76381044	37	LRRC32;LRRC32	5'UTR;TSS200	chr11:76381449-76382295	N_Shore	LRRC32	FALSE	-0.280485	0.0955971	-2.93404	0.00334586	0.0562716	-0.816089	0.27016	-3.02076	0.00252142	0.0274755	-0.306688	-3.03154	0.101166	0.0024331	0.057055	FALSE	FALSE	FALSE	FALSE	TRUE	FALSE	FALSE
cg02451831	7	26578098	37	KIAA0087	Body			KIAA0087	FALSE	-0.289184	0.099592	-2.90369	0.00368794	0.0578396	-1.02521	0.264386	-3.87768	0.000105456	0.00374561	-0.261355	-2.81235	0.0929312	0.00491813	0.0721409	FALSE	FALSE	FALSE	FALSE	TRUE	FALSE	FALSE
cg06121808	2	113404678	37	SLC20A1	Body	chr2:113403001-113404079	S_Shore	SLC20A1	FALSE	-0.260359	0.0804865	-3.23482	0.0012172	0.0389413	-0.39086	0.163278	-2.39384	0.0166732	0.0852319	-0.375996	-3.51121	0.107084	0.000446065	0.0279384	FALSE	TRUE	FALSE	FALSE	FALSE	TRUE	FALSE
cg17745339	5	176755199	37			chr5:176759071-176759361	N_Shelf	LMAN2	FALSE	0.224051	0.0979384	2.28767	0.0221569	0.106384	0.595537	0.218522	2.7253	0.00642433	0.0487035	0.220283	2.17541	0.101261	0.0295995	0.141226	FALSE	FALSE	FALSE	FALSE	TRUE	FALSE	FALSE
cg16699540	3	156793711	37					LINC00880	FALSE	-0.265059	0.100598	-2.63484	0.0084178	0.0724779	-0.596516	0.282244	-2.11348	0.0345601	0.12621	-0.25688	-2.57385	0.099804	0.0100574	0.0950317	FALSE	FALSE	FALSE	FALSE	FALSE	FALSE	FALSE
cg18611245	20	62338235	37	ZGPAT;ZGPAT;ZGPAT;ARFRP1;ARFRP1	TSS1500;TSS1500;TSS1500;Body;Body	chr20:62338659-62340274	N_Shore	ARFRP1	FALSE	-0.191997	0.0876862	-2.18959	0.0285541	0.117285	-0.480057	0.240146	-1.99902	0.0456062	0.145702	-0.258125	-2.50163	0.103183	0.0123624	0.102045	FALSE	FALSE	FALSE	FALSE	FALSE	FALSE	FALSE
cg15339249	4	36282498	37	DTHD1	TSS1500			DTHD1	FALSE	0.220695	0.0880842	2.50551	0.0122276	0.0822303	0.845346	0.274937	3.0747	0.00210718	0.0246406	0.302392	2.98816	0.101196	0.0028066	0.0580021	FALSE	FALSE	FALSE	FALSE	TRUE	FALSE	FALSE
cg03384915	19	16986822	37	SIN3B	Body	chr19:16986821-16987093	Island	SIN3B	FALSE	-0.269894	0.0949262	-2.8432	0.00446628	0.0609388	-1.03257	0.321287	-3.21385	0.00130968	0.0182907	-0.301636	-3.16627	0.0952655	0.00154407	0.0486354	FALSE	FALSE	FALSE	FALSE	TRUE	TRUE	FALSE
cg01120509	16	698230	37	WDR90;FAM195A	TSS1500;3'UTR	chr16:698826-700244	N_Shore	FAM195A	FALSE	-0.307075	0.0988609	-3.10613	0.00189552	0.0474186	-0.6887	0.241402	-2.85291	0.00433206	0.0386094	-0.28352	-2.79565	0.101415	0.00517957	0.073523	FALSE	TRUE	FALSE	FALSE	TRUE	FALSE	FALSE
cg27430293	16	89069935	37			chr16:89070646-89070904	N_Shore	CBFA2T3	FALSE	0.25046	0.100809	2.4845	0.0129735	0.084083	0.551329	0.183491	3.00466	0.00265876	0.0284025	0.234039	2.2908	0.102165	0.0219751	0.126679	FALSE	FALSE	FALSE	FALSE	TRUE	FALSE	FALSE
cg00310412	15	74724918	37	SEMA7A;SEMA7A;SEMA7A	Body;Body;5'UTR	chr15:74725323-74726487	N_Shore	SEMA7A	FALSE	-0.381883	0.100119	-3.81428	0.000136581	0.0146967	-0.907257	0.214597	-4.22772	2.36076e-05	0.00137723	-0.370953	-3.60615	0.102867	0.000310774	0.0247146	FALSE	TRUE	FALSE	FALSE	TRUE	TRUE	TRUE
cg18149394	2	242446735	37	STK25	Body	chr2:242447017-242448558	N_Shore	STK25	FALSE	-0.231614	0.09497	-2.43881	0.0147357	0.088656	-0.692787	0.282047	-2.45628	0.0140384	0.0775576	-0.249799	-2.47895	0.100768	0.013177	0.104935	FALSE	FALSE	FALSE	FALSE	FALSE	FALSE	FALSE
cg25607920	1	42384365	37	HIVEP3;HIVEP3;HIVEP3;HIVEP3	1stExon;1stExon;5'UTR;5'UTR	chr1:42383640-42384003	S_Shore	HIVEP3	FALSE	0.223749	0.0814649	2.74657	0.00602218	0.0649621	0.458059	0.158006	2.89899	0.00374363	0.0353846	0.200776	1.97561	0.101627	0.0481989	0.169591	FALSE	FALSE	FALSE	FALSE	TRUE	FALSE	FALSE
cg07986378	12	11898284	37	ETV6	Body			ETV6	FALSE	-0.236064	0.0969382	-2.4352	0.0148837	0.0889608	-1.16297	0.299014	-3.88936	0.000100508	0.00359898	-0.252934	-2.74973	0.0919849	0.00596444	0.0769603	FALSE	FALSE	FALSE	FALSE	TRUE	FALSE	FALSE
cg11735008	1	42380309	37	HIVEP3;HIVEP3	5'UTR;5'UTR	chr1:42383640-42384003	N_Shelf	HIVEP3	FALSE	0.213976	0.0896409	2.38703	0.0169851	0.0946233	0.959529	0.273398	3.50964	0.000448713	0.00940472	0.19544	2.0443	0.0956022	0.0409239	0.158497	FALSE	FALSE	FALSE	FALSE	TRUE	FALSE	FALSE
cg00465247	13	50703477	37			chr13:50703685-50705025	N_Shore	DLEU1	FALSE	-0.154503	0.0718539	-2.15024	0.0315361	0.121498	-0.342384	0.147574	-2.32008	0.0203363	0.0951017	-0.210626	-2.07874	0.101324	0.0376412	0.153511	FALSE	FALSE	FALSE	FALSE	FALSE	FALSE	FALSE
cg00377358	20	61639277	37	BHLHE23	TSS1500	chr20:61640480-61641168	N_Shore	BHLHE23	FALSE	-0.277109	0.0962234	-2.87986	0.00397856	0.0592496	-0.411653	0.152152	-2.70553	0.00681955	0.0508731	-0.233962	-2.32819	0.100491	0.0199022	0.120998	FALSE	FALSE	FALSE	FALSE	FALSE	FALSE	FALSE
cg00291478	10	121301041	37	RGS10	Body	chr10:121301478-121303169	N_Shore	RGS10	FALSE	-0.299922	0.0930432	-3.22347	0.00126647	0.0389413	-0.669187	0.25014	-2.67525	0.00746742	0.0535276	-0.269312	-2.6684	0.100926	0.00762134	0.0851089	FALSE	TRUE	FALSE	FALSE	FALSE	FALSE	FALSE
cg07251887	17	73641809	37	LOC100130933;RECQL5	TSS1500;Body			RECQL5	FALSE	-0.246322	0.0952917	-2.58493	0.00973989	0.0755959	-1.03421	0.285016	-3.62859	0.000284977	0.00713471	-0.235215	-2.43915	0.0964331	0.0147219	0.1099	FALSE	FALSE	FALSE	FALSE	TRUE	FALSE	FALSE
cg19889780	2	73114144	37	SPR	TSS1500	chr2:73114219-73114920	N_Shore	SPR	FALSE	-0.273467	0.0980285	-2.78967	0.00527623	0.0642824	-0.732798	0.302578	-2.42185	0.0154418	0.081737	-0.28612	-2.86944	0.099713	0.00411202	0.0680121	FALSE	FALSE	FALSE	FALSE	FALSE	FALSE	FALSE
cg08426200	15	78802280	37	AGPHD1;AGPHD1	5'UTR;5'UTR	chr15:78799546-78800327	S_Shore	HYKK	FALSE	-0.301674	0.102797	-2.93466	0.00333916	0.0562716	-0.596242	0.284448	-2.09614	0.0360701	0.12955	-0.255481	-2.49467	0.102411	0.0126076	0.102675	FALSE	FALSE	FALSE	FALSE	FALSE	FALSE	FALSE
cg24088496	11	96071506	37	MAML2	Body			MAML2	FALSE	-0.245015	0.0971851	-2.52112	0.0116983	0.0808822	-1.13736	0.298529	-3.80988	0.000139036	0.00443551	-0.252054	-2.6298	0.0958453	0.00854359	0.0877528	FALSE	FALSE	FALSE	FALSE	TRUE	FALSE	FALSE
cg10399789	1	92945668	37	GFI1;GFI1;GFI1	Body;Body;Body	chr1:92945907-92952609	N_Shore	GFI1	FALSE	-0.190367	0.0894638	-2.12787	0.033348	0.124214	-0.517752	0.226685	-2.28401	0.0223707	0.0999264	-0.2356	-2.30684	0.102131	0.0210637	0.124302	FALSE	FALSE	FALSE	FALSE	FALSE	FALSE	FALSE
cg25305703	8	128378218	37					CASC8	FALSE	-0.29645	0.0950501	-3.11888	0.00181541	0.0468161	-1.09249	0.251178	-4.34946	1.36472e-05	0.000909649	-0.289182	-2.99726	0.0964819	0.00272414	0.057493	FALSE	TRUE	FALSE	FALSE	TRUE	FALSE	FALSE
cg09596260	16	50338380	37	ADCY7	Body			ADCY7	FALSE	0.182931	0.0919447	1.98958	0.0466377	0.144098	1.09045	0.334573	3.25922	0.00111718	0.016668	0.216032	2.33507	0.0925165	0.01954	0.120269	FALSE	FALSE	FALSE	FALSE	TRUE	FALSE	FALSE
cg12983285	20	62168794	37	PTK6	TSS200	chr20:62168432-62168684	S_Shore	PTK6	FALSE	-0.249197	0.0995678	-2.50278	0.0123221	0.0823277	-1.16398	0.288624	-4.03284	5.5107e-05	0.00244876	-0.268177	-2.66321	0.100697	0.00774001	0.0852581	FALSE	FALSE	FALSE	FALSE	TRUE	FALSE	FALSE
cg25879836	11	6632799	37	TAF10	Body	chr11:6632879-6633787	N_Shore	TAF10	FALSE	-0.236894	0.0972397	-2.43619	0.0148431	0.0889393	-0.819779	0.321091	-2.5531	0.0106768	0.0651966	-0.225608	-2.3259	0.0969984	0.020024	0.121058	FALSE	FALSE	FALSE	FALSE	FALSE	FALSE	FALSE
cg05897963	19	30157918	37	PLEKHF1	5'UTR	chr19:30156038-30156795	S_Shore	PLEKHF1	FALSE	-0.215055	0.100247	-2.14526	0.031932	0.122434	-0.502447	0.251241	-1.99986	0.0455154	0.145593	-0.225884	-2.20998	0.102211	0.0271064	0.136532	FALSE	FALSE	FALSE	FALSE	FALSE	FALSE	FALSE
cg24683623	4	123747447	37	FGF2	TSS1500	chr4:123747740-123748980	N_Shore	FGF2	FALSE	-0.206199	0.0934175	-2.20728	0.0272942	0.115198	-0.731611	0.322705	-2.26712	0.0233827	0.102293	-0.194801	-2.04055	0.0954647	0.0412952	0.159151	FALSE	FALSE	FALSE	FALSE	FALSE	FALSE	FALSE
cg11660018	11	86510915	37	PRSS23	TSS1500	chr11:86511184-86511889	N_Shore	PRSS23	FALSE	-0.429228	0.102	-4.20813	2.57494e-05	0.00686162	-1.32447	0.215795	-6.13764	8.37569e-10	3.96612e-07	-0.384811	-3.83674	0.100296	0.000124676	0.0165304	FALSE	TRUE	TRUE	FALSE	TRUE	TRUE	TRUE
cg03707168	19	49379127	37	PPP1R15A	Body	chr19:49375484-49375928	S_Shelf	PPP1R15A	FALSE	-0.262801	0.0947093	-2.77482	0.00552326	0.0649333	-0.701812	0.254429	-2.75839	0.00580874	0.0456901	-0.255517	-2.68805	0.0950568	0.00718706	0.0835325	FALSE	FALSE	FALSE	FALSE	TRUE	FALSE	FALSE
cg19589396	8	103937374	37					AZIN1	FALSE	-0.362028	0.102175	-3.54321	0.000395287	0.025876	-0.672653	0.253198	-2.65663	0.0078925	0.0553381	-0.384452	-3.62922	0.105932	0.000284278	0.0240075	FALSE	TRUE	FALSE	FALSE	FALSE	TRUE	FALSE
cg13139986	21	48019296	37	S100B	Body	chr21:48018542-48018791	S_Shore	S100B	FALSE	-0.277715	0.0940051	-2.95426	0.00313424	0.0553173	-0.807436	0.247282	-3.26525	0.00109367	0.0164128	-0.302724	-2.94385	0.102832	0.00324152	0.0619724	FALSE	FALSE	FALSE	FALSE	TRUE	FALSE	FALSE
cg16290996	1	173835989	37	GAS5;SNORD78;SNORD76;SNORD77;SNORD44;SNORD79	Body;TSS1500;TSS200;TSS1500;TSS1500;TSS1500	chr1:173837172-173837917	N_Shore	GAS5	FALSE	-0.409633	0.110571	-3.70469	0.000211646	0.0193368	-0.755113	0.272657	-2.76946	0.00561494	0.0446793	-0.420825	-3.93666	0.106899	8.26247e-05	0.0152381	FALSE	TRUE	FALSE	FALSE	TRUE	TRUE	TRUE
cg00295485	2	106755721	37	UXS1	Body			UXS1	FALSE	-0.242692	0.0960087	-2.52782	0.0114775	0.0803575	-0.805304	0.272208	-2.95842	0.00309222	0.0313226	-0.213532	-2.16722	0.0985279	0.030218	0.142363	FALSE	FALSE	FALSE	FALSE	TRUE	FALSE	FALSE
cg27598107	2	102759782	37			chr2:102758806-102759577	S_Shore	IL1R1	FALSE	0.220217	0.0943892	2.33307	0.0196444	0.1014	0.747011	0.327669	2.27977	0.0226213	0.100418	0.203016	2.12924	0.0953466	0.0332341	0.148359	FALSE	FALSE	FALSE	FALSE	FALSE	FALSE	FALSE
cg03220447	11	19745293	37	NAV2;NAV2;NAV2	Body;Body;Body			NAV2	FALSE	-0.187611	0.0922544	-2.03363	0.0419891	0.13877	-0.771168	0.344821	-2.23643	0.0253238	0.106013	-0.193284	-2.05444	0.0940811	0.0399336	0.156743	FALSE	FALSE	FALSE	FALSE	FALSE	FALSE	FALSE
cg26050975	5	179231109	37	MGAT4B;MGAT4B	Body;TSS1500	chr5:179232532-179234595	N_Shore	MGAT4B	FALSE	-0.192622	0.0925042	-2.08231	0.0373145	0.130548	-0.648508	0.299355	-2.16635	0.0302846	0.116473	-0.193539	-2.0577	0.0940557	0.0396187	0.156349	FALSE	FALSE	FALSE	FALSE	FALSE	FALSE	FALSE
cg13279811	3	24725365	37					MIR4792	FALSE	-0.196249	0.0907836	-2.16172	0.0306395	0.12042	-1.48501	0.381098	-3.89666	9.75276e-05	0.00353746	-0.21474	-2.34173	0.0917016	0.0191948	0.120002	FALSE	FALSE	FALSE	FALSE	TRUE	FALSE	FALSE
cg12101498	1	244829264	37	PPPDE1	Body			DESI2	FALSE	0.311469	0.0983478	3.16702	0.00154012	0.0423054	1.00378	0.340861	2.94484	0.00323117	0.0319662	0.307861	3.08457	0.0998069	0.00203847	0.0543369	FALSE	TRUE	FALSE	FALSE	TRUE	FALSE	FALSE
cg07057831	12	131323042	37	STX2;STX2	Body;Body	chr12:131323203-131323959	N_Shore	STX2	FALSE	-0.1959	0.0876459	-2.23513	0.0254085	0.112135	-0.584421	0.264132	-2.21261	0.0269246	0.109338	-0.220551	-2.21337	0.099645	0.0268723	0.136083	FALSE	FALSE	FALSE	FALSE	FALSE	FALSE	FALSE
cg14223444	9	100394496	37	TSTD2;NCBP1	5'UTR;TSS1500	chr9:100395340-100396414	N_Shore	TSTD2	FALSE	-0.297271	0.0936152	-3.17545	0.00149603	0.0423054	-0.655751	0.308072	-2.12857	0.0332902	0.123053	-0.267577	-2.73811	0.0977234	0.0061794	0.0787597	FALSE	TRUE	FALSE	FALSE	FALSE	FALSE	FALSE
cg16009311	8	119086762	37	EXT1	Body			EXT1	FALSE	-0.232486	0.0976467	-2.38089	0.0172709	0.0953021	-0.480096	0.201464	-2.38303	0.0171708	0.0866971	-0.243348	-2.40835	0.101044	0.0160248	0.113601	FALSE	FALSE	FALSE	FALSE	FALSE	FALSE	FALSE
cg01826574	9	843179	37	DMRT1	Body	chr9:841374-843364	Island	DMRT1	FALSE	-0.237141	0.0944207	-2.51153	0.0120208	0.0817855	-0.692019	0.337235	-2.05204	0.0401657	0.136778	-0.234606	-2.43958	0.0961666	0.0147044	0.1099	FALSE	FALSE	FALSE	FALSE	FALSE	FALSE	FALSE
cg02805890	6	27778836	37			chr6:27777855-27778251	S_Shore	HIST1H3H	FALSE	-0.246014	0.094486	-2.60371	0.00922207	0.0746181	-0.769273	0.331294	-2.32202	0.0202317	0.0949587	-0.270124	-2.81498	0.0959593	0.00487799	0.0718618	FALSE	FALSE	FALSE	FALSE	FALSE	FALSE	FALSE

## Sheet: S2_CurrSmk_to_DNAm_Reverse_g2
IlmnID	CHR	MAPINFO	Genome_Build	UCSC_RefGene_Name	UCSC_RefGene_Group	UCSC_CpG_Islands_Name	Relation_to_UCSC_CpG_Island	NearestGene	MHC	mrdoc2.g2_hat	mrdoc2.g2_SE	mrdoc2.g2_Z	mrdoc2.g2_p	mrdoc2.g2_qval	mrdoc1_wPleio.g2_hat	mrdoc1_wPleio.g2_SE	mrdoc1_wPleio.g2_Z	mrdoc1_wPleio.g2_p	mrdoc1_wPleio.g2_qval	mrdoc1_wRE.g2_hat	mrdoc1_wRE.g2_Z	mrdoc1_wRE.g2_SE	mrdoc1_wRE.g2_p	mrdoc1_wRE.g2_qval	mrdoc2.g2_bonfSig	mrdoc2.g2_fdrSig	mrdoc1_wPleio.g2_bonfSig	mrdoc1_wRE.g2_bonfSig	mrdoc1_wPleio.g2_fdrSig	mrdoc1_wRE.g2_fdrSig	g2_nominal	g2_robust
cg13078421	19	2624622	37	GNG7	5'UTR	chr19:2622522-2622859	S_Shore	GNG7	FALSE	0.474822	0.115365	4.11582	3.85803e-05	0.0167234	0.180399	0.0588215	3.06689	0.00216296	0.0221832	0.493459	4.42991	0.111393	9.42741e-06	0.00522717	FALSE	TRUE	FALSE	FALSE	TRUE	TRUE	TRUE	TRUE
cg24139443	17	74131549	37			chr17:74133639-74134114	N_Shelf	FOXJ1	FALSE	-0.600544	0.166413	-3.60874	0.000307683	0.0589585	-0.179954	0.0606808	-2.96559	0.00302108	0.0273847	-0.607523	-3.71211	0.16366	0.000205543	0.0448325	FALSE	FALSE	FALSE	FALSE	TRUE	TRUE	TRUE	FALSE
cg09992204	15	99500303	37	IGF1R	Body	chr15:99500472-99500721	N_Shore	IGF1R	FALSE	-0.419459	0.119933	-3.49745	0.000469721	0.0756591	0.0772564	0.032636	2.36721	0.0179226	0.0788459	-0.415657	-3.53096	0.117718	0.000414057	0.0744542	FALSE	FALSE	FALSE	FALSE	FALSE	FALSE	FALSE	FALSE
cg26048333	5	14217575	37	TRIO	Body			TRIO	FALSE	-0.600675	0.183487	-3.27367	0.00106159	0.122893	-0.0856342	0.0359613	-2.38129	0.0172522	0.0775894	-0.55623	-2.77318	0.200575	0.00555115	0.332201	FALSE	FALSE	FALSE	FALSE	FALSE	FALSE	TRUE	FALSE
cg04732968	3	13933460	37			chr3:13936521-13936866	N_Shelf	WNT7A	FALSE	-0.34472	0.108821	-3.16778	0.00153605	0.159548	0.178434	0.0433206	4.11891	3.80665e-05	0.00164979	-0.331995	-3.0489	0.10889	0.00229685	0.203669	FALSE	FALSE	FALSE	FALSE	TRUE	FALSE	FALSE	FALSE
cg15022400	15	45028161	37	TRIM69;TRIM69	TSS1500;TSS1500			TRIM69	FALSE	-0.621467	0.199675	-3.1124	0.00185574	0.181155	-0.145443	0.0433235	-3.35715	0.000787495	0.0121893	-0.628916	-3.1664	0.198622	0.00154339	0.156079	FALSE	FALSE	FALSE	FALSE	TRUE	FALSE	TRUE	FALSE
cg01431482	1	2989085	37	PRDM16;PRDM16	Body;Body	chr1:2990030-2990718	N_Shore	PRDM16	FALSE	-0.600462	0.214825	-2.79513	0.00518796	0.318558	-0.141918	0.0561047	-2.52951	0.0114221	0.0605598	-0.533892	-2.20274	0.242377	0.0276134	0.61101	FALSE	FALSE	FALSE	FALSE	FALSE	FALSE	TRUE	FALSE
cg12423733	6	29454623	37	MAS1L	1stExon			GPX6	TRUE	0.507713	0.198048	2.56358	0.0103598	0.428167	0.254116	0.0588958	4.31467	1.59839e-05	0.000872961	0.273395	1.15233	0.237254	0.249187	0.961471	FALSE	FALSE	FALSE	FALSE	TRUE	FALSE	FALSE	FALSE
cg19148410	11	111250352	37	POU2AF1	TSS200			POU2AF1	FALSE	-0.126563	0.0497645	-2.54324	0.010983	0.431153	-0.132133	0.0625559	-2.11224	0.0346657	0.114433	-0.124385	-2.52739	0.0492147	0.0114913	0.444847	FALSE	FALSE	FALSE	FALSE	FALSE	FALSE	TRUE	FALSE
cg02583484	12	54677008	37	HNRNPA1;HNRPA1L-2;HNRNPA1	Body;Body;Body	chr12:54673322-54673550	S_Shelf	HNRNPA1	FALSE	0.361096	0.144041	2.50689	0.0121799	0.440934	-0.184897	0.0640292	-2.8877	0.00388074	0.0317944	0.322773	2.22907	0.144802	0.0258092	0.599377	FALSE	FALSE	FALSE	FALSE	TRUE	FALSE	FALSE	FALSE
cg10583997	2	32583696	37	BIRC6	Body	chr2:32581746-32583265	S_Shore	BIRC6	FALSE	0.415808	0.167516	2.48219	0.0130576	0.459247	-0.102141	0.0491858	-2.07664	0.0378348	0.11938	0.401445	2.36981	0.1694	0.0177973	0.515938	FALSE	FALSE	FALSE	FALSE	FALSE	FALSE	FALSE	FALSE
cg14509967	17	46679135	37	LOC404266;LOC404266;LOC404266;LOC404266;HOXB6;LOC404266	Body;Body;Body;Body;5'UTR;Body	chr17:46675044-46675589	S_Shelf	HOXB-AS3	FALSE	-0.309654	0.126274	-2.45225	0.0141967	0.469201	-0.193521	0.0697122	-2.776	0.00550324	0.039737	-0.301827	-2.38394	0.126609	0.0171283	0.506744	FALSE	FALSE	FALSE	FALSE	TRUE	FALSE	TRUE	FALSE
cg14428590	15	40076065	37	FSIP1	TSS1500	chr15:40074645-40075188	S_Shore	FSIP1	FALSE	0.151404	0.061927	2.44488	0.0144902	0.475056	-0.117218	0.0483751	-2.42311	0.0153882	0.0726953	0.136764	2.22374	0.0615019	0.0261658	0.603876	FALSE	FALSE	FALSE	FALSE	FALSE	FALSE	FALSE	FALSE
cg13396738	6	30850718	37	DDR1	TSS1500	chr6:30852102-30852676	N_Shore	HLA-DRB5	TRUE	0.275371	0.114231	2.41065	0.0159242	0.482846	-0.0738926	0.0396976	-1.86139	0.0626894	0.158258	0.146496	1.25924	0.116337	0.207943	0.93765	FALSE	FALSE	FALSE	FALSE	FALSE	FALSE	FALSE	FALSE
cg17580614	17	15849512	37	ADORA2B	Body	chr17:15847757-15849513	Island	ADORA2B	FALSE	0.131845	0.0547033	2.41019	0.0159443	0.482846	-0.269593	0.0635765	-4.24046	2.23067e-05	0.00110979	0.118391	2.17179	0.054513	0.0298714	0.629336	FALSE	FALSE	FALSE	FALSE	TRUE	FALSE	FALSE	FALSE
cg08899667	6	31761055	37	VARS	Body	chr6:31763240-31763905	N_Shelf	HLA-DRB5	TRUE	-0.381694	0.160475	-2.37853	0.0173818	0.492378	0.169705	0.0472671	3.59033	0.000330256	0.00682629	-0.114851	-0.598261	0.191975	0.549666	0.992297	FALSE	FALSE	FALSE	FALSE	TRUE	FALSE	FALSE	FALSE
cg21117978	2	64957132	37					SERTAD2	FALSE	0.225322	0.0965793	2.33303	0.0196468	0.510174	-0.0820403	0.0342484	-2.39545	0.0165999	0.0755687	0.226013	2.36954	0.0953828	0.0178102	0.515938	FALSE	FALSE	FALSE	FALSE	FALSE	FALSE	FALSE	FALSE
cg25612391	19	19216451	37	SLC25A42	Body			SLC25A42	FALSE	-0.503274	0.216034	-2.3296	0.0198273	0.511276	-0.323178	0.0839339	-3.85038	0.000117933	0.00361083	-0.521207	-2.50383	0.208164	0.0122857	0.4471	FALSE	FALSE	FALSE	FALSE	TRUE	FALSE	TRUE	FALSE
cg08832695	17	46676375	37	LOC404266;LOC404266;LOC404266;LOC404266;HOXB6;LOC404266	Body;Body;Body;Body;5'UTR;Body	chr17:46675044-46675589	S_Shore	HOXB-AS3	FALSE	-0.246274	0.10651	-2.31222	0.0207654	0.520888	-0.247568	0.0743636	-3.32916	0.000871097	0.0130911	-0.244039	-2.30826	0.105724	0.0209849	0.556422	FALSE	FALSE	FALSE	FALSE	TRUE	FALSE	TRUE	FALSE
cg10590964	2	202929157	37					KIAA2012	FALSE	-0.130841	0.0567591	-2.30519	0.0211557	0.527185	-0.148295	0.0700254	-2.11774	0.0341973	0.113835	-0.134	-2.39759	0.0558895	0.0165032	0.504346	FALSE	FALSE	FALSE	FALSE	FALSE	FALSE	TRUE	FALSE
cg09084200	11	134095863	37	VPS26B;NCAPD3	Body;TSS1500	chr11:134093696-134095491	S_Shore	VPS26B	FALSE	-0.405432	0.1784	-2.27261	0.0230499	0.538639	-0.0941058	0.0416619	-2.2588	0.0238961	0.0939296	-0.399126	-2.25294	0.177158	0.0242632	0.580483	FALSE	FALSE	FALSE	FALSE	FALSE	FALSE	TRUE	FALSE
cg18951352	6	149806077	37	ZC3H12D;ZC3H12D	5'UTR;1stExon			ZC3H12D	FALSE	-0.246727	0.110362	-2.23562	0.0253764	0.564003	-0.274852	0.063984	-4.29563	1.74197e-05	0.000928725	-0.261532	-2.423	0.107937	0.0153928	0.491451	FALSE	FALSE	FALSE	FALSE	TRUE	FALSE	TRUE	FALSE
cg23916896	5	368804	37	AHRR	Body	chr5:370185-370422	N_Shore	AHRR	FALSE	-0.323102	0.14668	-2.20277	0.0276106	0.581343	-0.242408	0.063091	-3.84219	0.000121939	0.00367249	-0.321945	-2.21402	0.145412	0.0268271	0.61101	FALSE	FALSE	FALSE	FALSE	TRUE	FALSE	TRUE	FALSE
cg17139085	1	36787356	37			chr1:36786500-36789402	Island	SH3D21	FALSE	0.270643	0.12602	2.14762	0.0317443	0.604071	-0.156977	0.0591376	-2.65444	0.007944	0.0495037	0.275147	2.20784	0.124623	0.0272554	0.61101	FALSE	FALSE	FALSE	FALSE	TRUE	FALSE	FALSE	FALSE
cg18082788	6	149806339	37	ZC3H12D	TSS200			ZC3H12D	FALSE	-0.294323	0.138241	-2.12906	0.0332494	0.617949	-0.439394	0.0723235	-6.07539	1.23684e-09	5.93476e-07	-0.316149	-2.35914	0.13401	0.0183172	0.523174	FALSE	FALSE	TRUE	FALSE	TRUE	FALSE	TRUE	FALSE
cg11902777	5	368843	37	AHRR	Body	chr5:370185-370422	N_Shore	AHRR	FALSE	-0.235078	0.111048	-2.11689	0.0342688	0.618374	-0.359329	0.0749317	-4.79541	1.62338e-06	0.000167774	-0.242791	-2.20446	0.110136	0.0274918	0.61101	FALSE	FALSE	TRUE	FALSE	TRUE	FALSE	TRUE	FALSE
cg15474579	6	36645812	37	CDKN1A;CDKN1A	TSS1500;TSS1500	chr6:36646244-36648465	N_Shore	CDKN1A	FALSE	-0.155663	0.0740312	-2.10266	0.0354953	0.630181	-0.164059	0.0505383	-3.24623	0.00116943	0.0155869	-0.160105	-2.19239	0.0730277	0.0283511	0.613576	FALSE	FALSE	FALSE	FALSE	TRUE	FALSE	TRUE	FALSE
cg01899089	5	369969	37	AHRR	Body	chr5:370185-370422	N_Shore	AHRR	FALSE	-0.47107	0.224454	-2.09873	0.0358403	0.630181	-0.181659	0.051189	-3.54879	0.000387005	0.00755746	-0.463882	-2.05852	0.225348	0.0395404	0.687262	FALSE	FALSE	FALSE	FALSE	TRUE	FALSE	TRUE	FALSE
cg02249390	6	31550612	37	LTB;LTB	TSS1500;TSS1500	chr6:31548436-31549277	S_Shore	HLA-DRB5	TRUE	0.406896	0.194663	2.09025	0.0365951	0.633516	-0.0730034	0.0358542	-2.03612	0.0417385	0.12562	0.210813	0.921289	0.228824	0.3569	0.980899	FALSE	FALSE	FALSE	FALSE	FALSE	FALSE	FALSE	FALSE
cg11927233	5	170816542	37	NPM1;NPM1;NPM1	Body;Body;Body	chr5:170814447-170815655	S_Shore	NPM1	FALSE	0.446297	0.2148	2.07774	0.0377337	0.638315	-0.135241	0.04222	-3.20325	0.00135888	0.0167494	0.423629	1.94036	0.218324	0.0523354	0.727733	FALSE	FALSE	FALSE	FALSE	TRUE	FALSE	FALSE	FALSE
cg05877788	17	27899874	37	TP53I13	Body	chr17:27899511-27900067	Island	TP53I13	FALSE	-0.130999	0.0640068	-2.04664	0.0406939	0.653441	-0.14686	0.0663145	-2.21459	0.0267879	0.0998622	-0.125009	-1.96834	0.0635097	0.0490285	0.721945	FALSE	FALSE	FALSE	FALSE	FALSE	FALSE	TRUE	FALSE
cg05424060	7	79768675	37	GNAI1	Body	chr7:79763793-79764889	S_Shelf	GNAI1	FALSE	-0.324772	0.160756	-2.02028	0.043354	0.66584	-0.0725685	0.0342982	-2.11581	0.034361	0.113921	-0.322997	-2.03079	0.15905	0.0422766	0.701629	FALSE	FALSE	FALSE	FALSE	FALSE	FALSE	TRUE	FALSE
cg17619755	6	31760629	37	VARS	Body	chr6:31763240-31763905	N_Shelf	HLA-DRB5	TRUE	-0.320658	0.158735	-2.02008	0.0433749	0.66584	0.343857	0.0697752	4.92807	8.30477e-07	9.45568e-05	-0.0658335	-0.355891	0.184982	0.721922	0.996492	FALSE	FALSE	TRUE	FALSE	TRUE	FALSE	FALSE	FALSE
cg02886589	2	39892450	37	TMEM178;TMEM178	TSS1500;TSS200	chr2:39893121-39893496	N_Shore	TMEM178A	FALSE	0.182472	0.0923264	1.97638	0.0481122	0.690065	-0.146065	0.0526098	-2.77639	0.00549667	0.039737	0.150667	1.64781	0.0914348	0.0993922	0.874023	FALSE	FALSE	FALSE	FALSE	TRUE	FALSE	FALSE	FALSE
cg06433467	5	67730071	37					PIK3R1	FALSE	-0.167825	0.084977	-1.97495	0.0482738	0.690065	-0.218154	0.0598133	-3.64725	0.000265058	0.00593521	-0.157364	-1.87456	0.0839471	0.060853	0.765757	FALSE	FALSE	FALSE	FALSE	TRUE	FALSE	FALSE	FALSE
cg12573289	7	45075791	37	CCM2;CCM2;CCM2;CCM2;CCM2	Body;Body;Body;Body;Body			CCM2	FALSE	0.189656	0.0965392	1.96455	0.0494669	0.699459	-0.0761428	0.0380564	-2.00079	0.045415	0.132299	0.166197	1.73172	0.0959723	0.083324	0.833023	FALSE	FALSE	FALSE	FALSE	FALSE	FALSE	FALSE	FALSE
cg24882673	8	40625224	37	ZMAT4;ZMAT4	Body;Body			ZMAT4	FALSE	0.49249	0.252227	1.95257	0.0508709	0.707341	-0.0917883	0.0420731	-2.18164	0.0291364	0.104229	0.458831	1.72541	0.265927	0.0844544	0.834343	FALSE	FALSE	FALSE	FALSE	FALSE	FALSE	FALSE	FALSE
cg09557991	1	12227927	37	TNFRSF1B	Body	chr1:12226876-12227712	S_Shore	TNFRSF1B	FALSE	0.283926	0.146966	1.93192	0.0533689	0.71549	-0.175162	0.0387119	-4.52476	6.04651e-06	0.000451314	0.282947	1.95275	0.144897	0.0508497	0.725195	FALSE	FALSE	FALSE	FALSE	TRUE	FALSE	FALSE	FALSE
cg02117271	5	10618513	37	ANKRD33B	Body			ANKRD33B	FALSE	0.350864	0.18168	1.93122	0.0534565	0.715496	0.0996248	0.0367789	2.70875	0.0067538	0.0454701	0.358729	2.00895	0.178565	0.044542	0.708344	FALSE	FALSE	FALSE	FALSE	TRUE	FALSE	FALSE	FALSE
cg11145461	1	201475451	37	CSRP1;CSRP1	5'UTR;5'UTR	chr1:201475885-201476516	N_Shore	CSRP1	FALSE	-0.245106	0.127339	-1.92483	0.054251	0.716924	-0.102305	0.0362075	-2.82552	0.00472038	0.0364481	-0.181014	-1.40779	0.12858	0.159193	0.907378	FALSE	FALSE	FALSE	FALSE	TRUE	FALSE	FALSE	FALSE
cg16969872	13	79968324	37	RBM26	Body			RBM26	FALSE	-0.172228	0.0896992	-1.92006	0.0548498	0.718022	-0.243896	0.063562	-3.83713	0.000124478	0.00368371	-0.204951	-2.31675	0.0884651	0.0205174	0.55128	FALSE	FALSE	FALSE	FALSE	TRUE	FALSE	FALSE	FALSE
cg09726279	17	4457835	37	MYBBP1A;MYBBP1A	Body;Body	chr17:4458183-4458984	N_Shore	MYBBP1A	FALSE	-0.358843	0.188742	-1.90124	0.0572706	0.728617	-0.0877785	0.0450294	-1.94936	0.0512523	0.14136	-0.326221	-1.68606	0.193482	0.0917852	0.851558	FALSE	FALSE	FALSE	FALSE	FALSE	FALSE	FALSE	FALSE
cg10179300	5	14147618	37	TRIO	Body	chr5:14143017-14145350	S_Shelf	TRIO	FALSE	-0.304568	0.160988	-1.89188	0.0585075	0.735995	-0.135125	0.0498928	-2.7083	0.00676292	0.0454701	-0.298709	-1.85514	0.161017	0.0635758	0.776723	FALSE	FALSE	FALSE	FALSE	TRUE	FALSE	FALSE	FALSE
cg14753356	6	30720108	37					HLA-DRB5	TRUE	-0.247398	0.133336	-1.85544	0.0635333	0.754679	-0.218414	0.0490652	-4.45151	8.52691e-06	0.000590524	-0.194277	-1.46499	0.132614	0.142924	0.893198	FALSE	FALSE	FALSE	FALSE	TRUE	FALSE	FALSE	FALSE
cg13136655	6	149806131	37	ZC3H12D;ZC3H12D	5'UTR;1stExon			ZC3H12D	FALSE	-0.187621	0.103864	-1.80641	0.0708542	0.779155	-0.252927	0.0687178	-3.68067	0.000232625	0.00548313	-0.193097	-1.89054	0.102138	0.0586856	0.759976	FALSE	FALSE	FALSE	FALSE	TRUE	FALSE	FALSE	FALSE
cg06357748	12	1025529	37	RAD52	Body			RAD52	FALSE	0.113033	0.0626497	1.80421	0.0711984	0.780654	0.26616	0.069686	3.81941	0.000133769	0.00384022	0.108762	1.76173	0.0617359	0.0781151	0.815385	FALSE	FALSE	FALSE	FALSE	TRUE	FALSE	FALSE	FALSE
cg00073090	19	1265879	37			chr19:1265854-1269943	Island	CIRBP-AS1	FALSE	0.340442	0.192201	1.77128	0.0765139	0.797914	-0.166524	0.0506636	-3.28685	0.00101315	0.0141497	0.4086	2.34276	0.174409	0.0191415	0.527055	FALSE	FALSE	FALSE	FALSE	TRUE	FALSE	FALSE	FALSE
cg14602222	12	1025663	37	RAD52	Body			RAD52	FALSE	0.106883	0.0606856	1.76126	0.0781941	0.79857	0.275463	0.0690585	3.98883	6.63994e-05	0.00239811	0.102438	1.71185	0.0598403	0.0869242	0.840472	FALSE	FALSE	FALSE	FALSE	TRUE	FALSE	FALSE	FALSE
cg09069072	1	15482753	37	TMEM51;TMEM51;TMEM51;TMEM51	5'UTR;5'UTR;5'UTR;5'UTR	chr1:15479219-15481471	S_Shore	TMEM51	FALSE	0.0814035	0.0463447	1.75648	0.0790061	0.799703	-0.442899	0.0831523	-5.32636	1.00202e-07	2.03977e-05	0.0668352	1.45582	0.045909	0.145443	0.895042	FALSE	FALSE	TRUE	FALSE	TRUE	FALSE	FALSE	FALSE
cg09664479	11	44617598	37	CD82;CD82	Body;Body			CD82	FALSE	-0.171249	0.097729	-1.75229	0.0797246	0.804777	-0.0954054	0.0450082	-2.11974	0.0340283	0.113557	-0.168302	-1.74963	0.096193	0.080182	0.823095	FALSE	FALSE	FALSE	FALSE	FALSE	FALSE	FALSE	FALSE
cg05221370	7	110738836	37	LRRN3;IMMP2L;LRRN3;LRRN3	5'UTR;Body;5'UTR;5'UTR			IMMP2L	FALSE	0.450957	0.258006	1.74785	0.0804895	0.809556	-0.186712	0.046299	-4.03275	5.51283e-05	0.00217364	0.344355	1.16273	0.296161	0.24494	0.960422	FALSE	FALSE	FALSE	FALSE	TRUE	FALSE	FALSE	FALSE
cg26282236	12	1025755	37	RAD52	Body			RAD52	FALSE	0.105741	0.0605903	1.74517	0.0809546	0.811011	0.321001	0.0730508	4.39421	1.11176e-05	0.000673706	0.100069	1.67509	0.0597395	0.0939158	0.856475	FALSE	FALSE	FALSE	FALSE	TRUE	FALSE	FALSE	FALSE
cg17428560	20	31153746	37					NOL4L	FALSE	0.297739	0.170885	1.74233	0.0814502	0.811784	0.0802922	0.0336224	2.38806	0.0169376	0.0765686	0.287189	1.68141	0.170803	0.0926836	0.855473	FALSE	FALSE	FALSE	FALSE	FALSE	FALSE	FALSE	FALSE
cg21393163	1	12217629	37					TNFRSF1B	FALSE	0.225341	0.129344	1.74219	0.0814752	0.811784	-0.192329	0.0600955	-3.20039	0.00137241	0.0168252	0.221625	1.74271	0.127173	0.0813851	0.825277	FALSE	FALSE	FALSE	FALSE	TRUE	FALSE	FALSE	FALSE
cg25212025	10	34602937	37	PARD3	Body			PARD3	FALSE	0.147782	0.0852644	1.73322	0.0830565	0.813821	-0.18089	0.0634111	-2.85265	0.00433561	0.0346315	0.13304	1.58901	0.083725	0.112059	0.877083	FALSE	FALSE	FALSE	FALSE	TRUE	FALSE	FALSE	FALSE
cg19459791	15	65363022	37			chr15:65360024-65360542	S_Shelf	RASL12	FALSE	-0.339145	0.198346	-1.70986	0.0872912	0.818038	0.181581	0.0552637	3.28571	0.00101724	0.0141773	-0.332786	-1.69733	0.196064	0.0896339	0.846047	FALSE	FALSE	FALSE	FALSE	TRUE	FALSE	FALSE	FALSE
cg23090529	1	51442133	37			chr1:51443311-51444036	N_Shore	CDKN2C	FALSE	0.183088	0.107159	1.70856	0.0875321	0.818038	-0.181832	0.0521025	-3.48988	0.000483232	0.00880227	0.222792	2.16564	0.102876	0.030339	0.633076	FALSE	FALSE	FALSE	FALSE	TRUE	FALSE	FALSE	FALSE
cg20059012	12	53613154	37	RARG;RARG	Body;Body	chr12:53613716-53615103	N_Shore	RARG	FALSE	-0.144736	0.0855021	-1.69278	0.0904967	0.820996	-0.266191	0.0615368	-4.32572	1.52032e-05	0.00085108	-0.16121	-1.91214	0.0843087	0.0558579	0.738839	FALSE	FALSE	FALSE	FALSE	TRUE	FALSE	FALSE	FALSE
cg16624521	5	172064552	37			chr5:172068286-172069174	N_Shelf	NEURL1B	FALSE	0.143637	0.0849484	1.69088	0.0908607	0.820996	0.279745	0.064037	4.36849	1.25111e-05	0.00073724	0.150664	1.79428	0.0839695	0.0727692	0.799886	FALSE	FALSE	FALSE	FALSE	TRUE	FALSE	FALSE	FALSE
cg11229399	1	228689056	37					RNF187	FALSE	-0.119387	0.0708262	-1.68563	0.0918664	0.823698	0.224286	0.0619272	3.62177	0.000292598	0.00632973	-0.118979	-1.69995	0.0699898	0.0891405	0.844218	FALSE	FALSE	FALSE	FALSE	TRUE	FALSE	FALSE	FALSE
cg03450635	4	159094213	37	FAM198B;FAM198B;FAM198B	TSS200;TSS1500;TSS200			FAM198B	FALSE	0.190522	0.11354	1.67801	0.0933452	0.824764	-0.0954871	0.0442622	-2.1573	0.030982	0.107837	0.206978	1.86423	0.111026	0.0622897	0.773338	FALSE	FALSE	FALSE	FALSE	FALSE	FALSE	FALSE	FALSE
cg14701867	10	64193068	37	ZNF365;ZNF365	Body;Body			ZNF365	FALSE	0.23693	0.14243	1.66348	0.0962172	0.826221	-0.0901163	0.0395067	-2.28104	0.0225462	0.0905745	0.212573	1.49863	0.141846	0.133971	0.886182	FALSE	FALSE	FALSE	FALSE	FALSE	FALSE	FALSE	FALSE
cg01339111	12	6299394	37					CD9	FALSE	0.127666	0.0769007	1.66014	0.0968857	0.826474	0.138524	0.0508712	2.72303	0.00646869	0.0444438	0.153487	2.03109	0.0755687	0.0422463	0.701629	FALSE	FALSE	FALSE	FALSE	TRUE	FALSE	FALSE	FALSE
cg11284582	20	62270540	37			chr20:62272291-62273972	N_Shore	STMN3	FALSE	0.202281	0.122529	1.65088	0.0987634	0.830292	-0.09578	0.045664	-2.09749	0.0359498	0.116377	0.200138	1.65487	0.120939	0.0979505	0.870367	FALSE	FALSE	FALSE	FALSE	FALSE	FALSE	FALSE	FALSE
cg01937809	1	37941854	37	ZC3H12A	Body	chr1:37939723-37940650	S_Shore	ZC3H12A	FALSE	0.167426	0.101922	1.64269	0.100447	0.831558	-0.121381	0.0525399	-2.31026	0.0208737	0.0867175	0.148522	1.48053	0.100317	0.138732	0.893198	FALSE	FALSE	FALSE	FALSE	FALSE	FALSE	FALSE	FALSE
cg01979157	1	2161013	37	SKI	1stExon	chr1:2158212-2161173	Island	SKI	FALSE	-0.453207	0.275942	-1.6424	0.100508	0.831558	-0.142432	0.0461379	-3.0871	0.00202123	0.0213825	-0.447774	-1.65848	0.26999	0.0972197	0.868376	FALSE	FALSE	FALSE	FALSE	TRUE	FALSE	FALSE	FALSE
cg21571160	1	207262553	37	C4BPB;C4BPB;C4BPB;C4BPB;C4BPB	5'UTR;TSS200;5'UTR;TSS200;TSS200			C4BPB	FALSE	0.0904536	0.0552363	1.63758	0.10151	0.835248	-0.112042	0.0460965	-2.43059	0.0150742	0.0717401	0.0805764	1.47588	0.0545955	0.139976	0.893198	FALSE	FALSE	FALSE	FALSE	FALSE	FALSE	FALSE	FALSE
cg24688690	5	345850	37	AHRR	Body	chr5:343449-344535	S_Shore	AHRR	FALSE	-0.220235	0.135255	-1.6283	0.103462	0.838865	-0.122775	0.0418862	-2.93117	0.00337693	0.0291207	-0.218362	-1.63607	0.133467	0.101825	0.877083	FALSE	FALSE	FALSE	FALSE	TRUE	FALSE	FALSE	FALSE
cg07954423	9	130741881	37	FAM102A	Body	chr9:130742515-130743486	N_Shore	FAM102A	FALSE	-0.139775	0.085863	-1.62789	0.103549	0.838865	-0.171085	0.051917	-3.29536	0.000982951	0.0139601	-0.154188	-1.83522	0.0840159	0.0664731	0.787612	FALSE	FALSE	FALSE	FALSE	TRUE	FALSE	FALSE	FALSE
cg07512517	7	38408106	37					TRG-AS1	FALSE	-0.138756	0.0860623	-1.61228	0.106902	0.84142	-0.112527	0.0489972	-2.2966	0.0216419	0.0887741	-0.147355	-1.73768	0.0847996	0.0822665	0.829805	FALSE	FALSE	FALSE	FALSE	FALSE	FALSE	FALSE	FALSE
cg13541527	6	31804078	37	C6orf48;C6orf48;SNORD52	5'UTR;5'UTR;TSS1500	chr6:31802598-31802823	S_Shore	HLA-DRB5	TRUE	0.136554	0.0847258	1.61172	0.107023	0.84142	-0.269307	0.0750431	-3.5887	0.000332331	0.0068481	0.103523	1.2253	0.0844879	0.220462	0.942874	FALSE	FALSE	FALSE	FALSE	TRUE	FALSE	FALSE	FALSE
cg14012925	7	101556907	37	CUX1;CUX1;CUX1	Body;Body;Body	chr7:101559402-101559625	N_Shelf	CUX1	FALSE	-0.198893	0.124663	-1.59545	0.110611	0.84142	0.165276	0.0562082	2.94043	0.00327757	0.0286314	-0.214971	-1.77155	0.121346	0.0764688	0.813147	FALSE	FALSE	FALSE	FALSE	TRUE	FALSE	FALSE	FALSE
cg08709672	1	206224334	37	AVPR1B;AVPR1B	5'UTR;1stExon	chr1:206223537-206224028	S_Shore	AVPR1B	FALSE	0.301325	0.189889	1.58685	0.112546	0.84142	-0.471479	0.0788586	-5.97879	2.24794e-09	1.00673e-06	0.233858	1.15672	0.202174	0.247388	0.960828	FALSE	FALSE	TRUE	FALSE	TRUE	FALSE	FALSE	FALSE
cg09099830	16	30485485	37	ITGAL;ITGAL	Body;Body	chr16:30485382-30485721	Island	ITGAL	FALSE	0.109452	0.0690185	1.58584	0.112775	0.84142	-0.342405	0.0667385	-5.13054	2.8891e-07	4.62094e-05	0.108474	1.59144	0.0681612	0.111511	0.877083	FALSE	FALSE	TRUE	FALSE	TRUE	FALSE	FALSE	FALSE
cg01952185	5	134813213	37					TIFAB	FALSE	-0.190401	0.121374	-1.56871	0.116715	0.84142	0.243427	0.0685657	3.55027	0.000384835	0.00753698	-0.181185	-1.50773	0.120171	0.131624	0.885332	FALSE	FALSE	FALSE	FALSE	TRUE	FALSE	FALSE	FALSE
cg19406367	1	66999929	37	SGIP1;SGIP1	1stExon;5'UTR	chr1:66998728-66999060	S_Shore	SGIP1	FALSE	-0.11715	0.0750197	-1.56159	0.118386	0.84142	0.112941	0.0473194	2.38679	0.0169961	0.0767299	-0.133371	-1.80914	0.0737205	0.0704286	0.797306	FALSE	FALSE	FALSE	FALSE	FALSE	FALSE	FALSE	FALSE
cg08924321	11	35663067	37					FJX1	FALSE	-0.25277	0.162014	-1.56018	0.118717	0.84142	-0.110485	0.0475591	-2.32311	0.0201733	0.0846982	-0.277998	-1.75625	0.158291	0.0790452	0.817691	FALSE	FALSE	FALSE	FALSE	FALSE	FALSE	FALSE	FALSE
cg26648465	16	85676412	37	KIAA0182;KIAA0182	5'UTR;Body	chr16:85676291-85676592	Island	GSE1	FALSE	-0.368496	0.237378	-1.55236	0.120575	0.84142	0.162438	0.0472571	3.43733	0.000587486	0.00999119	-0.270482	-1.04031	0.260001	0.298196	0.97421	FALSE	FALSE	FALSE	FALSE	TRUE	FALSE	FALSE	FALSE
cg04468402	1	33740976	37	ZNF362	Body	chr1:33741774-33742381	N_Shore	ZNF362	FALSE	0.418671	0.270501	1.54776	0.12168	0.84142	0.0888923	0.0364991	2.43547	0.0148726	0.0713578	0.375294	1.33043	0.282084	0.183376	0.926796	FALSE	FALSE	FALSE	FALSE	FALSE	FALSE	FALSE	FALSE
cg23531049	15	42075277	37	MAPKBP1;MAPKBP1	Body;Body			MAPKBP1	FALSE	-0.117733	0.0762919	-1.54319	0.122784	0.84142	0.109941	0.0465651	2.36102	0.0182246	0.0796231	-0.119427	-1.58581	0.0753098	0.112782	0.877083	FALSE	FALSE	FALSE	FALSE	FALSE	FALSE	FALSE	FALSE
cg24090911	5	400732	37	AHRR	Body			AHRR	FALSE	0.189703	0.12325	1.53917	0.123764	0.84142	-0.172925	0.0427207	-4.04781	5.1699e-05	0.00207961	0.247417	2.1342	0.115929	0.0328263	0.652772	FALSE	FALSE	FALSE	FALSE	TRUE	FALSE	FALSE	FALSE
cg10841124	5	433274	37	AHRR	Body			AHRR	FALSE	0.18494	0.121723	1.51936	0.128673	0.843576	0.227239	0.0486505	4.67084	2.99968e-06	0.000268677	0.178122	1.48443	0.119993	0.137694	0.893198	FALSE	FALSE	TRUE	FALSE	TRUE	FALSE	FALSE	FALSE
cg03037030	6	31543300	37	TNF	TSS200			HLA-DRB5	TRUE	0.228305	0.151271	1.50925	0.131236	0.848809	-0.0938503	0.0454102	-2.06672	0.0387605	0.120994	0.145245	0.930216	0.156141	0.352259	0.980899	FALSE	FALSE	FALSE	FALSE	FALSE	FALSE	FALSE	FALSE
cg24859433	6	30720203	37					HLA-DRB5	TRUE	-0.367106	0.244617	-1.50073	0.133424	0.853258	-0.213177	0.0509886	-4.18087	2.90393e-05	0.00138352	-0.27915	-1.11583	0.250171	0.264493	0.965549	FALSE	FALSE	FALSE	FALSE	TRUE	FALSE	FALSE	FALSE
cg15342087	6	30720209	37					HLA-DRB5	TRUE	-0.326094	0.217452	-1.49961	0.133715	0.853258	-0.177505	0.0473554	-3.74835	0.000177999	0.00468916	-0.243812	-1.10234	0.221178	0.270316	0.965637	FALSE	FALSE	FALSE	FALSE	TRUE	FALSE	FALSE	FALSE
cg24033122	16	30485383	37	ITGAL;ITGAL	Body;Body	chr16:30485382-30485721	Island	ITGAL	FALSE	0.0712772	0.0477028	1.49419	0.135126	0.854141	-0.195643	0.076767	-2.54852	0.010818	0.0592364	0.0728968	1.54805	0.0470895	0.121611	0.881874	FALSE	FALSE	FALSE	FALSE	FALSE	FALSE	FALSE	FALSE
cg20184247	17	46672052	37	LOC404266;LOC404266;LOC404266;HOXB5;LOC404266;LOC404266	Body;Body;Body;TSS1500;TSS1500;Body	chr17:46673532-46674181	N_Shore	HOXB-AS3	FALSE	0.158055	0.106842	1.47934	0.13905	0.863266	-0.182064	0.0729992	-2.49406	0.0126292	0.0640776	0.133918	1.25644	0.106585	0.208958	0.93765	FALSE	FALSE	FALSE	FALSE	FALSE	FALSE	FALSE	FALSE
cg15132169	6	149805995	37	ZC3H12D;ZC3H12D	5'UTR;1stExon			ZC3H12D	FALSE	-0.115833	0.0786501	-1.47277	0.140814	0.86327	-0.133808	0.058376	-2.29217	0.0218959	0.0888947	-0.12034	-1.55645	0.0773171	0.119601	0.877083	FALSE	FALSE	FALSE	FALSE	FALSE	FALSE	FALSE	FALSE
cg24497361	11	3858493	37	RHOG	5'UTR	chr11:3861855-3862996	N_Shelf	RHOG	FALSE	-0.125358	0.085564	-1.46508	0.1429	0.867388	-0.120045	0.0469047	-2.55935	0.010487	0.0588044	-0.121939	-1.43817	0.0847881	0.150387	0.901796	FALSE	FALSE	FALSE	FALSE	FALSE	FALSE	FALSE	FALSE
cg01405107	17	46671635	37	LOC404266;LOC404266;LOC404266;HOXB5;LOC404266	Body;Body;Body;TSS1500;Body	chr17:46673532-46674181	N_Shore	HOXB-AS3	FALSE	0.111431	0.076197	1.46241	0.14363	0.867959	-0.183052	0.0763157	-2.39861	0.0164573	0.0752095	0.0934288	1.23919	0.075395	0.215275	0.93765	FALSE	FALSE	FALSE	FALSE	FALSE	FALSE	FALSE	FALSE
cg25064552	1	153938859	37	SLC39A1	5'UTR	chr1:153939643-153939980	N_Shore	SLC39A1	FALSE	-0.134331	0.0927665	-1.44806	0.1476	0.873231	-0.111488	0.0436663	-2.55317	0.0106747	0.0591656	-0.141606	-1.54765	0.0914975	0.121707	0.881996	FALSE	FALSE	FALSE	FALSE	FALSE	FALSE	FALSE	FALSE
cg08266095	5	123149716	37					CSNK1G3	FALSE	0.117752	0.0814185	1.44626	0.148105	0.873231	-0.226687	0.0693107	-3.27059	0.00107322	0.0147736	0.1133	1.41025	0.0803401	0.158465	0.905513	FALSE	FALSE	FALSE	FALSE	TRUE	FALSE	FALSE	FALSE
cg21618017	12	124016861	37	RILPL1	Body	chr12:124017593-124018994	N_Shore	RILPL1	FALSE	0.339598	0.235291	1.44331	0.148932	0.873708	-0.113709	0.0393563	-2.88923	0.00386182	0.0317532	0.335896	1.44063	0.233159	0.14969	0.899266	FALSE	FALSE	FALSE	FALSE	TRUE	FALSE	FALSE	FALSE
cg04180046	7	45002736	37	MYO1G	Body	chr7:45002111-45002845	Island	MYO1G	FALSE	-0.147954	0.102519	-1.44319	0.148966	0.873708	0.311918	0.0862191	3.61774	0.000297192	0.00633164	-0.146681	-1.45038	0.101133	0.146953	0.895042	FALSE	FALSE	FALSE	FALSE	TRUE	FALSE	FALSE	FALSE
cg04018738	6	31760616	37	VARS	Body	chr6:31763240-31763905	N_Shelf	HLA-DRB5	TRUE	-0.226267	0.156896	-1.44214	0.149263	0.874141	0.368879	0.0673943	5.47345	4.41366e-08	1.21919e-05	-0.0320762	-0.186176	0.172289	0.852306	0.997061	FALSE	FALSE	TRUE	FALSE	TRUE	FALSE	FALSE	FALSE
cg01329690	21	38580129	37	DSCR9	TSS1500			DSCR9	FALSE	0.204779	0.14294	1.43262	0.151966	0.875268	-0.0834146	0.0404604	-2.06164	0.0392424	0.121777	0.201702	1.43621	0.140441	0.150944	0.901796	FALSE	FALSE	FALSE	FALSE	FALSE	FALSE	FALSE	FALSE
cg16052901	6	33240864	37	VPS52;RPS18	TSS1500;Body	chr6:33239326-33240099	S_Shore	BAK1	TRUE	-0.153102	0.107024	-1.43054	0.152562	0.875268	-0.100955	0.0462194	-2.18425	0.0289441	0.103865	-0.168068	-1.59257	0.105533	0.111256	0.877083	FALSE	FALSE	FALSE	FALSE	FALSE	FALSE	FALSE	FALSE
cg25949550	7	145814306	37	CNTNAP2	Body	chr7:145813030-145814084	S_Shore	CNTNAP2	FALSE	-0.285719	0.199818	-1.4299	0.152746	0.875268	-0.246031	0.0559935	-4.39393	1.11321e-05	0.000673706	-0.30744	-1.5546	0.197762	0.120042	0.877083	FALSE	FALSE	FALSE	FALSE	TRUE	FALSE	FALSE	FALSE
cg09935388	1	92947588	37	GFI1;GFI1;GFI1	Body;Body;Body	chr1:92945907-92952609	Island	GFI1	FALSE	0.108913	0.077169	1.41136	0.158139	0.879601	-0.638485	0.0942174	-6.77672	1.22937e-11	9.1761e-09	0.103327	1.35385	0.0763211	0.175785	0.918409	FALSE	FALSE	TRUE	FALSE	TRUE	FALSE	FALSE	FALSE
cg04368724	6	31760593	37	VARS	Body	chr6:31763240-31763905	N_Shelf	HLA-DRB5	TRUE	-0.225884	0.161055	-1.40252	0.160759	0.884158	0.184877	0.0560731	3.29708	0.000976964	0.0139269	-0.0291685	-0.164886	0.176902	0.869034	0.999221	FALSE	FALSE	FALSE	FALSE	TRUE	FALSE	FALSE	FALSE
cg06126421	6	30720080	37					HLA-DRB5	TRUE	-0.166856	0.120346	-1.38647	0.165605	0.887336	-0.560932	0.101268	-5.53908	3.04071e-08	9.23646e-06	-0.134988	-1.12699	0.119778	0.259747	0.965192	FALSE	FALSE	TRUE	FALSE	TRUE	FALSE	FALSE	FALSE
cg19149463	3	11651759	37	VGLL4;VGLL4	Body;Body			VGLL4	FALSE	-0.380207	0.274845	-1.38335	0.166557	0.887336	0.156798	0.04268	3.6738	0.000238966	0.00553549	-0.308314	-1.05731	0.291603	0.290371	0.97421	FALSE	FALSE	FALSE	FALSE	TRUE	FALSE	FALSE	FALSE
cg14030904	6	149806732	37	ZC3H12D	TSS1500			ZC3H12D	FALSE	-0.153431	0.111187	-1.37994	0.167606	0.887336	-0.169105	0.0569328	-2.97026	0.00297548	0.0271948	-0.160135	-1.44997	0.11044	0.147066	0.895042	FALSE	FALSE	FALSE	FALSE	TRUE	FALSE	FALSE	FALSE
cg16105687	19	22805801	37			chr19:22805800-22806721	Island	ZNF492	FALSE	-0.148862	0.108084	-1.37728	0.168427	0.887336	0.102098	0.0473913	2.15436	0.0312117	0.108356	-0.128741	-1.20397	0.10693	0.228602	0.948152	FALSE	FALSE	FALSE	FALSE	FALSE	FALSE	FALSE	FALSE
cg25809905	17	42467728	37	ITGA2B	TSS1500			ITGA2B	FALSE	-0.0820252	0.0596381	-1.37538	0.169013	0.887336	0.286622	0.0698477	4.10353	4.06891e-05	0.00172317	-0.0626488	-1.05802	0.0592132	0.290047	0.97421	FALSE	FALSE	FALSE	FALSE	TRUE	FALSE	FALSE	FALSE
cg00071265	20	60717158	37	PSMA7	Body	chr20:60717598-60719667	N_Shore	PSMA7	FALSE	-0.0944671	0.069069	-1.36772	0.171399	0.889325	-0.151188	0.0536567	-2.81769	0.00483705	0.0369665	-0.108454	-1.5919	0.0681285	0.111407	0.877083	FALSE	FALSE	FALSE	FALSE	TRUE	FALSE	FALSE	FALSE
cg15691199	14	23589419	37	CEBPE	TSS1500			CEBPE	FALSE	-0.277279	0.204491	-1.35594	0.175117	0.890733	-0.141047	0.0425194	-3.31724	0.000909129	0.0134318	-0.223712	-1.08806	0.205606	0.276567	0.970077	FALSE	FALSE	FALSE	FALSE	TRUE	FALSE	FALSE	FALSE
cg10691866	7	65817282	37	TPST1	Body			TPST1	FALSE	-0.239092	0.178286	-1.34106	0.179902	0.89412	-0.195041	0.0692891	-2.81488	0.00487952	0.0371643	-0.170861	-0.93423	0.18289	0.350185	0.980899	FALSE	FALSE	FALSE	FALSE	TRUE	FALSE	FALSE	FALSE
cg22132788	7	45002486	37	MYO1G	Body	chr7:45002111-45002845	Island	MYO1G	FALSE	-0.136817	0.102265	-1.33786	0.180941	0.89412	0.774566	0.0911663	8.49619	0	0	-0.135827	-1.34492	0.100992	0.17865	0.918409	FALSE	FALSE	TRUE	FALSE	TRUE	FALSE	FALSE	FALSE
cg11429111	5	134813329	37					TIFAB	FALSE	-0.156195	0.117758	-1.3264	0.184706	0.897213	0.309891	0.0821617	3.77171	0.00016213	0.00439165	-0.125547	-1.0671	0.117652	0.285927	0.973362	FALSE	FALSE	FALSE	FALSE	TRUE	FALSE	FALSE	FALSE
cg26018685	12	46663660	37	SLC38A1;SLC38A1	TSS1500;TSS1500	chr12:46661054-46663408	S_Shore	SLC38A1	FALSE	-0.188269	0.142376	-1.32234	0.186055	0.899384	-0.136878	0.0529373	-2.58566	0.00971921	0.0561878	-0.166367	-1.16474	0.142836	0.244123	0.960261	FALSE	FALSE	FALSE	FALSE	FALSE	FALSE	FALSE	FALSE
cg00930606	22	31740944	37	PATZ1;PATZ1;PATZ1;PATZ1	1stExon;1stExon;1stExon;1stExon	chr22:31741045-31743707	N_Shore	PATZ1	FALSE	0.328596	0.249242	1.31838	0.187376	0.9023	-0.106365	0.0463848	-2.2931	0.021842	0.0888947	0.21669	0.821648	0.263726	0.411277	0.980899	FALSE	FALSE	FALSE	FALSE	FALSE	FALSE	FALSE	FALSE
cg01138448	15	45028595	37	TRIM69;TRIM69;TRIM69;TRIM69	5'UTR;1stExon;5'UTR;1stExon			TRIM69	FALSE	-0.250378	0.190641	-1.31335	0.189066	0.905193	-0.152202	0.0423007	-3.59809	0.000320557	0.00670837	-0.20965	-1.08704	0.192863	0.277019	0.970353	FALSE	FALSE	FALSE	FALSE	TRUE	FALSE	FALSE	FALSE
cg21415227	11	13985911	37	SPON1	Body	chr11:13984066-13986349	Island	SPON1	FALSE	0.0912767	0.0704492	1.29564	0.1951	0.908094	-0.131922	0.047296	-2.78929	0.00528234	0.0386546	0.0687559	0.988839	0.069532	0.322742	0.979028	FALSE	FALSE	FALSE	FALSE	TRUE	FALSE	FALSE	FALSE
cg22737154	2	64631614	37					LGALSL	FALSE	-0.306157	0.238484	-1.28377	0.199224	0.909499	0.113101	0.0505808	2.23605	0.0253484	0.0973394	-0.330651	-1.43248	0.230824	0.152006	0.903265	FALSE	FALSE	FALSE	FALSE	FALSE	FALSE	FALSE	FALSE
cg19089201	7	45002287	37	MYO1G	3'UTR	chr7:45002111-45002845	Island	MYO1G	FALSE	-0.138596	0.10836	-1.27904	0.200882	0.912758	0.618572	0.0826095	7.48791	6.99441e-14	1.5662e-10	-0.133565	-1.24318	0.107438	0.213802	0.93765	FALSE	FALSE	TRUE	FALSE	TRUE	FALSE	FALSE	FALSE
cg08035323	2	9843525	37					YWHAQ	FALSE	0.132825	0.104257	1.27401	0.202658	0.914762	0.439476	0.0784301	5.60342	2.10165e-08	6.88534e-06	0.128768	1.25243	0.102815	0.210412	0.93765	FALSE	FALSE	TRUE	FALSE	TRUE	FALSE	FALSE	FALSE
cg26616258	16	358591	37	AXIN1;AXIN1	Body;Body			LUC7L	FALSE	-0.277458	0.220647	-1.25747	0.208582	0.919193	0.184869	0.0446378	4.14152	3.45007e-05	0.00158742	-0.276481	-1.25218	0.2208	0.210504	0.93765	FALSE	FALSE	FALSE	FALSE	TRUE	FALSE	FALSE	FALSE
cg19197419	20	44441612	37	UBE2C;UBE2C;UBE2C;UBE2C;UBE2C;UBE2C;UBE2C	1stExon;5'UTR;TSS200;Body;Body;Body;Body	chr20:44440946-44441655	Island	UBE2C	FALSE	-0.123196	0.0984663	-1.25115	0.210881	0.919193	-0.178095	0.0511676	-3.48063	0.000500237	0.00900916	-0.128794	-1.32828	0.0969632	0.184085	0.927383	FALSE	FALSE	FALSE	FALSE	TRUE	FALSE	FALSE	FALSE
cg07112604	14	91836354	37	CCDC88C	Body			CCDC88C	FALSE	-0.128267	0.102837	-1.24728	0.212294	0.919193	-0.103391	0.0462999	-2.23307	0.0255446	0.0977218	-0.107113	-1.05411	0.101614	0.291831	0.97421	FALSE	FALSE	FALSE	FALSE	FALSE	FALSE	FALSE	FALSE
cg07123182	11	2722391	37	KCNQ1OT1;KCNQ1;KCNQ1	TSS1500;Body;Body	chr11:2720410-2722087	S_Shore	KCNQ1	FALSE	-0.164259	0.132144	-1.24303	0.213856	0.920072	-0.205903	0.047695	-4.31707	1.58116e-05	0.000870627	-0.127493	-0.978539	0.130289	0.327808	0.979034	FALSE	FALSE	FALSE	FALSE	TRUE	FALSE	FALSE	FALSE
cg27514333	15	66996626	37	SMAD6;SMAD6	Body;Body	chr15:66993543-66996571	S_Shore	SMAD6	FALSE	-0.115457	0.0929314	-1.24238	0.214095	0.920072	-0.145508	0.0508276	-2.86278	0.00419943	0.0338659	-0.112661	-1.22275	0.0921372	0.221424	0.944878	FALSE	FALSE	FALSE	FALSE	TRUE	FALSE	FALSE	FALSE
cg18052274	11	19737158	37	LOC100126784;NAV2;NAV2;NAV2	TSS1500;Body;Body;Body	chr11:19733936-19735320	S_Shore	NAV2	FALSE	-0.120112	0.0971408	-1.23647	0.216284	0.920971	-0.208181	0.0663976	-3.13537	0.00171638	0.0193133	-0.109404	-1.13892	0.0960597	0.254737	0.962515	FALSE	FALSE	FALSE	FALSE	TRUE	FALSE	FALSE	FALSE
cg08170227	14	69422517	37	ACTN1;ACTN1;ACTN1	Body;Body;Body			ACTN1	FALSE	0.165277	0.134045	1.233	0.217577	0.921883	-0.268085	0.0671286	-3.99361	6.50755e-05	0.00238882	0.187394	1.42977	0.131065	0.152782	0.904218	FALSE	FALSE	FALSE	FALSE	TRUE	FALSE	FALSE	FALSE
cg08972170	7	30185776	37	C7orf41	Body			MTURN	FALSE	0.289941	0.235509	1.23113	0.218276	0.922403	0.265316	0.0557384	4.76003	1.93568e-06	0.000191241	0.282595	1.21619	0.232361	0.223912	0.946462	FALSE	FALSE	TRUE	FALSE	TRUE	FALSE	FALSE	FALSE
cg01651915	8	55795551	37					RP1	FALSE	0.100271	0.0816882	1.22749	0.219639	0.922637	-0.19941	0.0633848	-3.14602	0.00165506	0.0188442	0.0928887	1.14812	0.0809048	0.250918	0.961471	FALSE	FALSE	FALSE	FALSE	TRUE	FALSE	FALSE	FALSE
cg14777342	12	57480090	37			chr12:57480797-57483116	N_Shore	NAB2	FALSE	0.218228	0.178344	1.22363	0.22109	0.922637	-0.114759	0.0425976	-2.69402	0.00705966	0.046237	0.250365	1.45268	0.172347	0.146312	0.895042	FALSE	FALSE	FALSE	FALSE	TRUE	FALSE	FALSE	FALSE
cg05331214	2	167343774	37	SCN7A	TSS1500			SCN7A	FALSE	0.227327	0.186796	1.21698	0.22361	0.922637	-0.0925557	0.0391808	-2.36227	0.0181635	0.0795732	0.189387	1.0085	0.187792	0.313216	0.97421	FALSE	FALSE	FALSE	FALSE	FALSE	FALSE	FALSE	FALSE
cg21227253	14	86050984	37	FLRT2	5'UTR			FLRT2	FALSE	-0.164041	0.134887	-1.21614	0.223931	0.922637	-0.106416	0.0473977	-2.24517	0.0247571	0.0961882	-0.149238	-1.10689	0.134826	0.268342	0.965549	FALSE	FALSE	FALSE	FALSE	FALSE	FALSE	FALSE	FALSE
cg06394460	13	28130393	37	LNX2	Body			LNX2	FALSE	-0.10637	0.0880023	-1.20872	0.226772	0.923519	-0.130536	0.0488387	-2.67279	0.00752231	0.0479888	-0.108757	-1.24749	0.0871807	0.21222	0.93765	FALSE	FALSE	FALSE	FALSE	TRUE	FALSE	FALSE	FALSE
cg24771152	6	31760608	37	VARS	Body	chr6:31763240-31763905	N_Shelf	HLA-DRB5	TRUE	-0.192777	0.159717	-1.20699	0.227435	0.923519	0.193351	0.0522665	3.69934	0.000216162	0.00525859	-0.0113543	-0.0663168	0.171213	0.947126	0.999637	FALSE	FALSE	FALSE	FALSE	TRUE	FALSE	FALSE	FALSE
cg21322436	7	145812842	37	CNTNAP2	TSS1500	chr7:145813030-145814084	N_Shore	CNTNAP2	FALSE	-0.42698	0.354156	-1.20563	0.227962	0.923519	-0.251952	0.0542428	-4.6449	3.40245e-06	0.000300743	-0.435241	-1.24135	0.35062	0.214478	0.93765	FALSE	FALSE	TRUE	FALSE	TRUE	FALSE	FALSE	FALSE
cg12806681	5	368394	37	AHRR	Body	chr5:370185-370422	N_Shore	AHRR	FALSE	0.0858366	0.0713183	1.20357	0.228755	0.923631	-0.318798	0.0672225	-4.74244	2.11162e-06	0.000202644	0.100906	1.4418	0.0699861	0.149359	0.899266	FALSE	FALSE	TRUE	FALSE	TRUE	FALSE	FALSE	FALSE
cg00281776	2	209224225	37			chr2:209224972-209225308	N_Shore	PTH2R	FALSE	-0.210563	0.177534	-1.18604	0.235607	0.926965	0.112714	0.0441919	2.55057	0.0107548	0.0592364	-0.176009	-0.978131	0.179944	0.328009	0.979034	FALSE	FALSE	FALSE	FALSE	FALSE	FALSE	FALSE	FALSE
cg20684110	10	64565750	37	ADO;ADO	3'UTR;1stExon	chr10:64564435-64565818	Island	ADO	FALSE	-0.184483	0.155632	-1.18537	0.23587	0.926965	-0.146842	0.0546377	-2.68756	0.00719756	0.0467134	-0.153273	-0.984783	0.155641	0.324731	0.979028	FALSE	FALSE	FALSE	FALSE	TRUE	FALSE	FALSE	FALSE
cg16556677	11	2722401	37	KCNQ1OT1;KCNQ1;KCNQ1	TSS1500;Body;Body	chr11:2720410-2722087	S_Shore	KCNQ1	FALSE	-0.161959	0.137478	-1.17807	0.238767	0.928224	-0.0926845	0.0392353	-2.36227	0.0181634	0.0795732	-0.12359	-0.905247	0.136526	0.365335	0.980899	FALSE	FALSE	FALSE	FALSE	FALSE	FALSE	FALSE	FALSE
cg21869609	19	2291613	37	LINGO3	Body	chr19:2289895-2291904	Island	SPPL2B	FALSE	-0.121278	0.104639	-1.15902	0.246449	0.928224	-0.526409	0.108963	-4.8311	1.35779e-06	0.000147115	-0.106453	-1.02689	0.103666	0.304474	0.97421	FALSE	FALSE	TRUE	FALSE	TRUE	FALSE	FALSE	FALSE
cg01291375	6	170753313	37			chr6:170755650-170755892	N_Shelf	PSMB1	FALSE	-0.351467	0.303618	-1.15759	0.247029	0.928224	0.130053	0.0406368	3.20036	0.00137254	0.0168252	-0.432936	-1.60817	0.269211	0.107799	0.877083	FALSE	FALSE	FALSE	FALSE	TRUE	FALSE	FALSE	FALSE
cg13192013	4	160188736	37	RAPGEF2	TSS1500			RAPGEF2	FALSE	0.266521	0.230559	1.15598	0.247691	0.928224	0.069888	0.0348097	2.00771	0.0446737	0.131278	0.291432	1.29124	0.225699	0.196619	0.93765	FALSE	FALSE	FALSE	FALSE	FALSE	FALSE	FALSE	FALSE
cg02385474	1	233394797	37	PCNXL2	Body			PCNXL2	FALSE	-0.262801	0.227344	-1.15596	0.247697	0.928224	-0.098743	0.039029	-2.52999	0.0114066	0.0605256	-0.315621	-1.47038	0.214652	0.141458	0.893198	FALSE	FALSE	FALSE	FALSE	FALSE	FALSE	FALSE	FALSE
cg05575921	5	373378	37	AHRR	Body	chr5:373842-374426	N_Shore	AHRR	FALSE	-0.36986	0.320853	-1.15274	0.249018	0.928224	-1.29336	0.168412	-7.67974	1.59872e-14	5.36982e-11	-0.412994	-1.3018	0.317248	0.192984	0.93765	FALSE	FALSE	TRUE	FALSE	TRUE	FALSE	FALSE	FALSE
cg25961567	2	106363603	37	NCK2;NCK2	5'UTR;5'UTR	chr2:106361032-106362218	S_Shore	NCK2	FALSE	-0.19453	0.170102	-1.1436	0.252788	0.928224	-0.0899861	0.0359728	-2.50151	0.0123666	0.0633608	-0.169256	-0.999204	0.169391	0.317696	0.97742	FALSE	FALSE	FALSE	FALSE	FALSE	FALSE	FALSE	FALSE
cg05875421	14	91709951	37	GPR68	5'UTR			GPR68	FALSE	0.24166	0.21143	1.14298	0.253048	0.928224	-0.263666	0.0512864	-5.14105	2.73214e-07	4.50902e-05	0.24859	1.19645	0.207773	0.231522	0.948896	FALSE	FALSE	TRUE	FALSE	TRUE	FALSE	FALSE	FALSE
cg00326958	10	43892075	37	HNRNPF;HNRNPF;HNRNPF;HNRNPF;HNRNPF;HNRNPF;HNRNPF	5'UTR;5'UTR;5'UTR;5'UTR;1stExon;5'UTR;5'UTR	chr10:43891546-43892917	Island	HNRNPF	FALSE	-0.15714	0.138036	-1.1384	0.254955	0.928224	-0.129693	0.0583775	-2.22162	0.0263088	0.0989684	-0.190663	-1.40498	0.135705	0.160026	0.908693	FALSE	FALSE	FALSE	FALSE	FALSE	FALSE	FALSE	FALSE
cg18582010	8	131415376	37	ASAP1	TSS1500			ASAP1	FALSE	-0.202902	0.178283	-1.13809	0.255083	0.928224	0.0792574	0.0380347	2.08382	0.0371765	0.11836	-0.213497	-1.2141	0.175848	0.224709	0.947918	FALSE	FALSE	FALSE	FALSE	FALSE	FALSE	FALSE	FALSE
cg19589060	5	176326516	37	HK3	TSS200			HK3	FALSE	-0.216308	0.190786	-1.13377	0.256889	0.928224	0.0976796	0.0361779	2.69998	0.00693442	0.0461217	-0.198325	-1.04045	0.190616	0.298133	0.97421	FALSE	FALSE	FALSE	FALSE	TRUE	FALSE	FALSE	FALSE
cg24989962	14	52734286	37	PTGDR	TSS200	chr14:52734207-52735486	Island	PTGDR	FALSE	0.136695	0.120861	1.13101	0.258052	0.928224	0.0925781	0.0422418	2.19162	0.0284066	0.102966	0.111643	0.932954	0.119666	0.350844	0.980899	FALSE	FALSE	FALSE	FALSE	FALSE	FALSE	FALSE	FALSE
cg00689225	14	35871954	37	NFKBIA	Body	chr14:35873047-35873990	N_Shore	NFKBIA	FALSE	-0.0691206	0.0613628	-1.12642	0.259986	0.928318	-0.102206	0.0506427	-2.01819	0.0435717	0.12917	-0.0557104	-0.916404	0.0607924	0.359455	0.980899	FALSE	FALSE	FALSE	FALSE	FALSE	FALSE	FALSE	FALSE
cg21091547	6	36645500	37	CDKN1A;CDKN1A	TSS1500;TSS1500	chr6:36646244-36648465	N_Shore	CDKN1A	FALSE	-0.0631108	0.0561149	-1.12467	0.260729	0.928318	-0.213178	0.0664045	-3.21029	0.00132601	0.0165358	-0.0711546	-1.28785	0.0552505	0.197797	0.93765	FALSE	FALSE	FALSE	FALSE	TRUE	FALSE	FALSE	FALSE
cg00375132	10	22768370	37			chr10:22764708-22767050	S_Shore	LOC100499489	FALSE	0.194855	0.176562	1.10361	0.269764	0.930112	-0.0791357	0.0371619	-2.12949	0.0332141	0.112008	0.178798	1.02312	0.174758	0.306251	0.97421	FALSE	FALSE	FALSE	FALSE	FALSE	FALSE	FALSE	FALSE
cg26963277	11	2722407	37	KCNQ1OT1;KCNQ1;KCNQ1	TSS1500;Body;Body	chr11:2720410-2722087	S_Shore	KCNQ1	FALSE	-0.127437	0.116193	-1.09678	0.27274	0.931826	-0.171244	0.0534131	-3.20602	0.00134583	0.0166804	-0.0914298	-0.800707	0.114186	0.423301	0.980937	FALSE	FALSE	FALSE	FALSE	TRUE	FALSE	FALSE	FALSE
cg13279476	3	15372965	37	SH3BP5;SH3BP5	Body;5'UTR	chr3:15373314-15374209	N_Shore	SH3BP5	FALSE	0.117791	0.107484	1.09589	0.273125	0.931877	-0.112546	0.0392408	-2.86809	0.00412952	0.0334628	0.121949	1.15468	0.105613	0.248223	0.961099	FALSE	FALSE	FALSE	FALSE	TRUE	FALSE	FALSE	FALSE
cg01553231	5	141072866	37			chr5:141071624-141071967	S_Shore	ARAP3	FALSE	0.241604	0.221435	1.09108	0.275236	0.931877	-0.123953	0.036929	-3.35651	0.000789315	0.0121893	0.183132	0.811746	0.225603	0.416938	0.980937	FALSE	FALSE	FALSE	FALSE	TRUE	FALSE	FALSE	FALSE
cg12474798	10	64565772	37	ADO;ADO	3'UTR;1stExon	chr10:64564435-64565818	Island	ADO	FALSE	-0.149822	0.137953	-1.08604	0.277462	0.932352	-0.173505	0.0643458	-2.69644	0.00700847	0.0462097	-0.124678	-0.909281	0.137117	0.363202	0.980899	FALSE	FALSE	FALSE	FALSE	TRUE	FALSE	FALSE	FALSE
cg14034325	10	43891459	37	HNRNPF;HNRNPF;HNRNPF;HNRNPF;HNRNPF;HNRNPF	5'UTR;5'UTR;5'UTR;5'UTR;5'UTR;5'UTR	chr10:43891546-43892917	N_Shore	HNRNPF	FALSE	-0.19481	0.180837	-1.07727	0.281361	0.934934	-0.111472	0.054813	-2.03369	0.0419831	0.126029	-0.258149	-1.46929	0.175697	0.141754	0.893198	FALSE	FALSE	FALSE	FALSE	FALSE	FALSE	FALSE	FALSE
cg12803068	7	45002919	37	MYO1G	Body	chr7:45002111-45002845	S_Shore	MYO1G	FALSE	-0.101971	0.0949237	-1.07424	0.282714	0.934934	0.702875	0.0954416	7.36446	1.77858e-13	2.38957e-10	-0.102177	-1.09219	0.0935525	0.274751	0.969688	FALSE	FALSE	TRUE	FALSE	TRUE	FALSE	FALSE	FALSE
cg22797644	6	34206491	37	HMGA1;HMGA1;HMGA1;HMGA1;HMGA1;HMGA1	5'UTR;5'UTR;5'UTR;5'UTR;5'UTR;TSS200	chr6:34202567-34206193	S_Shore	HMGA1	FALSE	-0.256715	0.239317	-1.0727	0.283406	0.934934	-0.124671	0.0414929	-3.00463	0.00265902	0.025265	-0.183625	-0.739144	0.248429	0.459819	0.986639	FALSE	FALSE	FALSE	FALSE	TRUE	FALSE	FALSE	FALSE
cg01873977	8	125699897	37	MTSS1	Body			MTSS1	FALSE	0.0967302	0.0904671	1.06923	0.284966	0.934934	-0.108249	0.0499972	-2.16511	0.0303795	0.106402	0.0860461	0.960098	0.0896222	0.337006	0.980899	FALSE	FALSE	FALSE	FALSE	FALSE	FALSE	FALSE	FALSE
cg15777760	16	29832180	37	C16orf53;MVP;MVP	3'UTR;5'UTR;5'UTR	chr16:29826662-29828302	S_Shelf	SMG1P2	FALSE	0.134142	0.125641	1.06767	0.28567	0.934934	-0.104476	0.0453328	-2.30464	0.021187	0.0875855	0.141828	1.1499	0.123339	0.250185	0.961471	FALSE	FALSE	FALSE	FALSE	FALSE	FALSE	FALSE	FALSE
cg24874254	6	106546747	37	PRDM1;PRDM1	Body;TSS200			PRDM1	FALSE	-0.163213	0.153992	-1.05988	0.2892	0.936163	-0.133909	0.0519423	-2.57804	0.00993624	0.0568959	-0.159365	-1.04678	0.152243	0.295201	0.97421	FALSE	FALSE	FALSE	FALSE	FALSE	FALSE	FALSE	FALSE
cg15068180	3	194017703	37			chr3:194014480-194014983	S_Shelf	LINC00887	FALSE	-0.208033	0.19722	-1.05483	0.291505	0.936163	0.105357	0.0409884	2.57042	0.0101574	0.0576659	-0.190929	-0.972174	0.196394	0.330964	0.979608	FALSE	FALSE	FALSE	FALSE	FALSE	FALSE	FALSE	FALSE
cg00741986	4	2748332	37	TNIP2;TNIP2	Body;Body			TNIP2	FALSE	-0.189724	0.180095	-1.05346	0.29213	0.936163	-0.115992	0.0457381	-2.53599	0.0112128	0.0600669	-0.178171	-0.993232	0.179385	0.320597	0.979028	FALSE	FALSE	FALSE	FALSE	FALSE	FALSE	FALSE	FALSE
cg11580525	11	118022923	37	SCN4B;SCN4B	Body;Body	chr11:118023352-118024194	N_Shore	SCN4B	FALSE	-0.300639	0.285822	-1.05184	0.292874	0.936163	-0.0881854	0.0398024	-2.21558	0.0267203	0.0996945	-0.311258	-1.11063	0.280253	0.266726	0.965549	FALSE	FALSE	FALSE	FALSE	FALSE	FALSE	FALSE	FALSE
cg27205928	7	1062652	37	C7orf50;C7orf50;C7orf50;MIR339	Body;Body;Body;Body	chr7:1062496-1062966	Island	C7orf50	FALSE	-0.246522	0.23451	-1.05122	0.293157	0.936163	-0.107846	0.0433171	-2.48969	0.0127855	0.0647238	-0.252305	-1.08819	0.231858	0.276512	0.970077	FALSE	FALSE	FALSE	FALSE	FALSE	FALSE	FALSE	FALSE
cg05951221	2	233284402	37			chr2:233283397-233285959	Island	ALPPL2	FALSE	-0.163702	0.155911	-1.04997	0.293731	0.936163	-0.859806	0.133853	-6.42349	1.33181e-10	8.1333e-08	-0.121029	-0.797054	0.151845	0.42542	0.980937	FALSE	FALSE	TRUE	FALSE	TRUE	FALSE	FALSE	FALSE
cg18146737	1	92946700	37	GFI1;GFI1;GFI1	Body;Body;Body	chr1:92945907-92952609	Island	GFI1	FALSE	0.0712999	0.0682201	1.04514	0.295956	0.936163	-0.440561	0.0923756	-4.76923	1.84928e-06	0.000188224	0.0728085	1.08261	0.0672524	0.27898	0.970353	FALSE	FALSE	TRUE	FALSE	TRUE	FALSE	FALSE	FALSE
cg25193885	11	70328867	37	SHANK2;SHANK2	Body;Body	chr11:70332266-70333413	N_Shelf	SHANK2	FALSE	-0.0832345	0.0798409	-1.04251	0.297177	0.936163	0.0925227	0.0369779	2.50211	0.0123456	0.0633608	-0.0579551	-0.732663	0.079102	0.463764	0.986639	FALSE	FALSE	FALSE	FALSE	FALSE	FALSE	FALSE	FALSE
cg16029875	1	204320179	37	PLEKHA6	5'UTR			PLEKHA6	FALSE	0.137026	0.132422	1.03477	0.300778	0.936163	0.180927	0.0709543	2.54991	0.0107751	0.0592364	0.109715	0.829346	0.132291	0.406909	0.980899	FALSE	FALSE	FALSE	FALSE	FALSE	FALSE	FALSE	FALSE
cg18688062	6	31146471	37	PSORS1C3	TSS1500	chr6:31148369-31148577	N_Shore	HLA-DRB5	TRUE	0.0882892	0.0855568	1.03194	0.302102	0.936163	-0.0928313	0.0467832	-1.98429	0.0472235	0.134534	0.0974254	1.15315	0.084486	0.248847	0.961471	FALSE	FALSE	FALSE	FALSE	FALSE	FALSE	FALSE	FALSE
cg10362475	11	70507825	37	SHANK2;SHANK2	1stExon;Body	chr11:70508328-70508617	N_Shore	SHANK2	FALSE	-0.0656146	0.0638509	-1.02762	0.304128	0.936163	-0.242322	0.0899517	-2.69391	0.00706187	0.046237	-0.0803046	-1.27914	0.06278	0.200846	0.93765	FALSE	FALSE	FALSE	FALSE	TRUE	FALSE	FALSE	FALSE
cg11197664	5	176755542	37			chr5:176759071-176759361	N_Shelf	LMAN2	FALSE	-0.096965	0.0944071	-1.02709	0.304376	0.936163	0.172232	0.0557632	3.08863	0.00201084	0.0213398	-0.102525	-1.10489	0.0927921	0.269208	0.965549	FALSE	FALSE	FALSE	FALSE	TRUE	FALSE	FALSE	FALSE
cg16983588	11	129793108	37	PRDM10;PRDM10;PRDM10;PRDM10	Body;Body;Body;Body			PRDM10	FALSE	0.0776466	0.0756657	1.02618	0.304807	0.936163	0.188289	0.0637335	2.95432	0.00313358	0.0278443	0.0923344	1.23078	0.0750209	0.218404	0.94102	FALSE	FALSE	FALSE	FALSE	TRUE	FALSE	FALSE	FALSE
cg06401979	7	27143717	37	HOXA2	TSS1500	chr7:27143181-27143479	S_Shore	HOXA2	FALSE	-0.140045	0.136721	-1.02431	0.305688	0.936163	-0.18467	0.0766945	-2.40787	0.0160461	0.0742986	-0.127716	-0.944928	0.135159	0.344696	0.980899	FALSE	FALSE	FALSE	FALSE	FALSE	FALSE	FALSE	FALSE
cg09465703	16	733842	37	JMJD8	Body	chr16:729438-735815	Island	JMJD8	FALSE	0.318968	0.313586	1.01716	0.309076	0.936163	-0.178815	0.056068	-3.18926	0.0014264	0.0172961	0.313411	0.995398	0.31486	0.319543	0.979028	FALSE	FALSE	FALSE	FALSE	TRUE	FALSE	FALSE	FALSE
cg04545963	14	35872393	37	NFKBIA	Body	chr14:35873047-35873990	N_Shore	NFKBIA	FALSE	-0.0636666	0.062696	-1.01548	0.309877	0.936163	-0.223221	0.0580004	-3.84861	0.000118791	0.00361083	-0.0514853	-0.830335	0.0620054	0.406349	0.980899	FALSE	FALSE	FALSE	FALSE	TRUE	FALSE	FALSE	FALSE
cg15777335	10	13736109	37	FRMD4A	Body			FRMD4A	FALSE	-0.12504	0.1232	-1.01493	0.310137	0.936163	0.0840239	0.0349941	2.40109	0.0163463	0.0749502	-0.116628	-0.954271	0.122217	0.339946	0.980899	FALSE	FALSE	FALSE	FALSE	FALSE	FALSE	FALSE	FALSE
cg03684807	22	46457384	37			chr22:46457095-46458028	Island	MIRLET7BHG	FALSE	-0.0649327	0.0643785	-1.00861	0.313163	0.936163	-0.200407	0.0875214	-2.2898	0.0220329	0.0892221	-0.0711259	-1.11997	0.0635069	0.262726	0.965359	FALSE	FALSE	FALSE	FALSE	FALSE	FALSE	FALSE	FALSE
cg04039397	3	111260783	37	CD96;CD96	TSS200;TSS200			CD96	FALSE	-0.100541	0.0997194	-1.00824	0.313338	0.936163	-0.184529	0.0578185	-3.19152	0.00141526	0.0172122	-0.114945	-1.1606	0.0990388	0.245804	0.960828	FALSE	FALSE	FALSE	FALSE	TRUE	FALSE	FALSE	FALSE
cg16545079	17	8055888	37	PER1	TSS200	chr17:8054550-8055835	S_Shore	PER1	FALSE	0.119271	0.119077	1.00162	0.316525	0.939372	-0.0733649	0.0382316	-1.91896	0.0549891	0.146819	0.115795	0.985472	0.117502	0.324392	0.979028	FALSE	FALSE	FALSE	FALSE	FALSE	FALSE	FALSE	FALSE
cg04566512	22	46457588	37			chr22:46457095-46458028	Island	MIRLET7BHG	FALSE	-0.0705475	0.0704508	-1.00137	0.316646	0.939372	-0.158494	0.0849631	-1.86545	0.0621185	0.157322	-0.0782256	-1.12571	0.0694899	0.260288	0.965293	FALSE	FALSE	FALSE	FALSE	FALSE	FALSE	FALSE	FALSE
cg17521665	6	106546704	37	PRDM1;PRDM1	Body;TSS200			PRDM1	FALSE	-0.150829	0.151248	-0.997225	0.318655	0.941147	-0.106268	0.0551984	-1.9252	0.0542039	0.145533	-0.15384	-1.03002	0.149357	0.303002	0.97421	FALSE	FALSE	FALSE	FALSE	FALSE	FALSE	FALSE	FALSE
cg13442016	10	104196339	37	MIR146B	Body	chr10:104191984-104192527	S_Shelf	MIR146B	FALSE	0.156825	0.15807	0.992124	0.321137	0.943014	-0.129479	0.0560637	-2.3095	0.020916	0.0867437	0.159985	1.02991	0.155338	0.30305	0.97421	FALSE	FALSE	FALSE	FALSE	FALSE	FALSE	FALSE	FALSE
cg22544863	19	15580400	37	PGLYRP2	Body	chr19:15580382-15580863	Island	PGLYRP2	FALSE	0.28879	0.29257	0.98708	0.323604	0.943095	0.0762556	0.0369383	2.0644	0.0389794	0.121339	0.333935	1.1854	0.281708	0.235861	0.954427	FALSE	FALSE	FALSE	FALSE	FALSE	FALSE	FALSE	FALSE
cg24996979	14	74223355	37	C14orf43;C14orf43	5'UTR;5'UTR	chr14:74225626-74227209	N_Shelf	ELMSAN1	FALSE	0.127314	0.13044	0.976037	0.329046	0.946028	-0.218409	0.0492952	-4.43063	9.39594e-06	0.00061881	0.10857	0.835466	0.129951	0.403456	0.980899	FALSE	FALSE	FALSE	FALSE	TRUE	FALSE	FALSE	FALSE
cg25296938	7	98976900	37	ARPC1B	5'UTR	chr7:98971649-98973170	S_Shelf	ARPC1A	FALSE	-0.175375	0.179791	-0.975441	0.329342	0.94612	-0.0971764	0.0397224	-2.44639	0.0144295	0.0699564	-0.178579	-1.00586	0.177538	0.314481	0.974333	FALSE	FALSE	FALSE	FALSE	FALSE	FALSE	FALSE	FALSE
cg01734698	2	217164034	37	MARCH4	Body			MARCH4	FALSE	-0.297387	0.30622	-0.971154	0.331472	0.947374	0.145602	0.0371759	3.91658	8.98156e-05	0.00292888	-0.396708	-1.4751	0.268936	0.140185	0.893198	FALSE	FALSE	FALSE	FALSE	TRUE	FALSE	FALSE	FALSE
cg24750308	11	89225014	37	NOX4;NOX4;NOX4;NOX4	TSS1500;TSS1500;5'UTR;TSS1500	chr11:89224416-89224718	S_Shore	NOX4	FALSE	0.0660976	0.0684105	0.966191	0.333949	0.948838	0.192593	0.0821785	2.34359	0.0190991	0.0819291	0.0837033	1.24049	0.0674757	0.214793	0.93765	FALSE	FALSE	FALSE	FALSE	FALSE	FALSE	FALSE	FALSE
cg27637521	17	76355202	37	SOCS3	5'UTR	chr17:76354818-76357038	Island	SOCS3	FALSE	0.25473	0.264269	0.963903	0.335095	0.948838	-0.150114	0.0503387	-2.98209	0.00286288	0.0266171	0.246481	0.938427	0.262653	0.348025	0.980899	FALSE	FALSE	FALSE	FALSE	TRUE	FALSE	FALSE	FALSE
cg05668853	17	27044169	37	RAB34;RAB34;RAB34;RAB34;RAB34;RAB34;RAB34	Body;Body;Body;Body;Body;Body;Body	chr17:27044168-27045049	Island	RAB34	FALSE	0.148392	0.155476	0.954436	0.339863	0.952645	-0.126993	0.0511367	-2.4834	0.0130133	0.0653546	0.151135	0.983944	0.153601	0.325143	0.979028	FALSE	FALSE	FALSE	FALSE	FALSE	FALSE	FALSE	FALSE
cg06106428	11	110584327	37	ARHGAP20	TSS1500	chr11:110581839-110583883	S_Shore	ARHGAP20	FALSE	-0.0806312	0.0846192	-0.952871	0.340655	0.952789	0.218255	0.0574254	3.80067	0.000144303	0.00403907	-0.0692863	-0.827626	0.0837169	0.407882	0.980899	FALSE	FALSE	FALSE	FALSE	TRUE	FALSE	FALSE	FALSE
cg07733247	10	134222507	37	PWWP2B;PWWP2B	3'UTR;Body	chr10:134218268-134219615	S_Shelf	PWWP2B	FALSE	0.144182	0.151571	0.951248	0.341479	0.952789	0.0865391	0.039328	2.20045	0.0277751	0.101599	0.176817	1.19419	0.148064	0.232403	0.948896	FALSE	FALSE	FALSE	FALSE	FALSE	FALSE	FALSE	FALSE
cg20495738	12	2338399	37	CACNA1C;CACNA1C;CACNA1C;CACNA1C;CACNA1C;CACNA1C;CACNA1C;CACNA1C;CACNA1C;CACNA1C;CACNA1C;CACNA1C;CACNA1C;CACNA1C;CACNA1C;CACNA1C;CACNA1C;CACNA1C;CACNA1C;CACNA1C;CACNA1C;CACNA1C;CACNA1C	Body;Body;Body;Body;Body;Body;Body;Body;Body;Body;Body;Body;Body;Body;Body;Body;Body;Body;Body;Body;Body;Body;Body	chr12:2339162-2339615	N_Shore	CACNA1C	FALSE	-0.216601	0.227803	-0.950823	0.341694	0.952789	0.122088	0.0546	2.23605	0.0253482	0.0973394	-0.203015	-0.899297	0.225749	0.368495	0.980899	FALSE	FALSE	FALSE	FALSE	FALSE	FALSE	FALSE	FALSE
cg08335767	6	34206495	37	HMGA1;HMGA1;HMGA1;HMGA1;HMGA1;HMGA1	5'UTR;5'UTR;5'UTR;5'UTR;5'UTR;TSS200	chr6:34202567-34206193	S_Shore	HMGA1	FALSE	-0.198004	0.208872	-0.947968	0.343146	0.952789	-0.119812	0.039074	-3.06629	0.00216734	0.0221909	-0.137944	-0.64757	0.213018	0.517263	0.992297	FALSE	FALSE	FALSE	FALSE	TRUE	FALSE	FALSE	FALSE
cg19782411	20	36148275	37	BLCAP;BLCAP;BLCAP;BLCAP;NNAT;NNAT;BLCAP	5'UTR;5'UTR;5'UTR;5'UTR;TSS1500;TSS1500;5'UTR	chr20:36148603-36150136	N_Shore	BLCAP	FALSE	-0.0954306	0.100747	-0.947231	0.343521	0.952789	0.102265	0.0403671	2.53338	0.0112968	0.0603397	-0.0786609	-0.790557	0.0995005	0.429202	0.980937	FALSE	FALSE	FALSE	FALSE	FALSE	FALSE	FALSE	FALSE
cg01442064	4	5713450	37	EVC	Body	chr4:5713035-5713451	Island	EVC	FALSE	-0.163589	0.172855	-0.946392	0.343948	0.952789	-0.0923622	0.0401738	-2.29907	0.0215012	0.0885577	-0.21759	-1.29778	0.167664	0.194364	0.93765	FALSE	FALSE	FALSE	FALSE	FALSE	FALSE	FALSE	FALSE
cg23565821	6	33385056	37	CUTA;CUTA;CUTA;CUTA;CUTA	Body;Body;Body;Body;Body	chr6:33385678-33386262	N_Shore	BAK1	TRUE	0.18823	0.198957	0.946084	0.344106	0.952789	-0.113323	0.0431965	-2.62343	0.00870501	0.0522584	0.116109	0.580563	0.199994	0.561535	0.992297	FALSE	FALSE	FALSE	FALSE	FALSE	FALSE	FALSE	FALSE
cg02994349	1	66999753	37	SGIP1	TSS200	chr1:66998728-66999060	S_Shore	SGIP1	FALSE	-0.162057	0.172052	-0.941911	0.346238	0.952789	0.0882242	0.0347808	2.53658	0.0111941	0.0600669	-0.220454	-1.33696	0.164892	0.181236	0.92118	FALSE	FALSE	FALSE	FALSE	FALSE	FALSE	FALSE	FALSE
cg05726935	14	105263522	37	AKT1;AKT1	TSS1500;TSS1500	chr14:105261334-105261624	S_Shore	AKT1	FALSE	-0.30823	0.328489	-0.938327	0.348077	0.952789	-0.101769	0.0429498	-2.36949	0.0178128	0.0788442	-0.418424	-1.41719	0.29525	0.156428	0.90539	FALSE	FALSE	FALSE	FALSE	FALSE	FALSE	FALSE	FALSE
cg22533683	17	29887049	37	MIR193A	Body	chr17:29885900-29887377	Island	MIR193A	FALSE	0.0754728	0.080587	0.936538	0.348996	0.952789	-0.191488	0.0705092	-2.71579	0.00661169	0.0449856	0.0625433	0.780817	0.0800998	0.43491	0.981256	FALSE	FALSE	FALSE	FALSE	TRUE	FALSE	FALSE	FALSE
cg11054403	14	70658611	37			chr14:70655095-70656077	S_Shelf	SLC8A3	FALSE	0.0852817	0.0912258	0.934841	0.34987	0.952789	0.135803	0.0491791	2.76139	0.0057555	0.0408975	0.0867632	0.959384	0.0904363	0.337365	0.980899	FALSE	FALSE	FALSE	FALSE	TRUE	FALSE	FALSE	FALSE
cg12034783	17	74011109	37	EVPL	Body	chr17:74010977-74011255	Island	EVPL	FALSE	0.0606899	0.0649786	0.933999	0.350305	0.952789	0.186812	0.0583122	3.20366	0.00135694	0.0167494	0.0654239	1.01887	0.0642125	0.308267	0.97421	FALSE	FALSE	FALSE	FALSE	TRUE	FALSE	FALSE	FALSE
cg17924476	5	323794	37	AHRR	Body	chr5:320788-323010	S_Shore	AHRR	FALSE	-0.114266	0.122758	-0.930824	0.351945	0.952789	0.254652	0.0597127	4.26463	2.00237e-05	0.00103471	-0.110187	-0.907185	0.12146	0.364309	0.980899	FALSE	FALSE	FALSE	FALSE	TRUE	FALSE	FALSE	FALSE
cg19637821	12	133133572	37	FBRSL1	Body	chr12:133135293-133135722	N_Shore	FBRSL1	FALSE	0.187212	0.202041	0.926603	0.354133	0.953447	0.16731	0.0497062	3.36598	0.000762723	0.0119818	0.198869	1.00338	0.198199	0.315678	0.975279	FALSE	FALSE	FALSE	FALSE	TRUE	FALSE	FALSE	FALSE
cg23423766	6	13614841	37	NOL7	TSS1500	chr6:13614901-13615903	N_Shore	SIRT5	FALSE	-0.127363	0.137703	-0.924912	0.355012	0.954888	-0.0787831	0.0360534	-2.18518	0.028876	0.103843	-0.142547	-1.0584	0.134682	0.289875	0.97421	FALSE	FALSE	FALSE	FALSE	FALSE	FALSE	FALSE	FALSE
cg16406030	16	88566691	37	ZFPM1	Body	chr16:88569267-88569491	N_Shelf	ZFPM1	FALSE	-0.0905621	0.0985451	-0.918991	0.3581	0.956883	0.124579	0.0515879	2.41488	0.0157403	0.0735978	-0.0843948	-0.871158	0.0968766	0.383668	0.980899	FALSE	FALSE	FALSE	FALSE	FALSE	FALSE	FALSE	FALSE
cg18033416	17	30592033	37	RHBDL3	TSS1500	chr17:30593198-30594033	N_Shore	RHBDL3	FALSE	-0.0999177	0.109243	-0.914641	0.36038	0.957259	-0.112617	0.0503957	-2.23465	0.0254404	0.0973785	-0.122681	-1.14216	0.107411	0.253387	0.962208	FALSE	FALSE	FALSE	FALSE	FALSE	FALSE	FALSE	FALSE
cg19514721	5	141813298	37					SPRY4	FALSE	0.0787458	0.0868237	0.906962	0.364427	0.959064	0.125618	0.05075	2.47524	0.0133147	0.0663034	0.0864373	1.00804	0.0857478	0.313435	0.97421	FALSE	FALSE	FALSE	FALSE	FALSE	FALSE	FALSE	FALSE
cg07094298	4	2748026	37	TNIP2;TNIP2	Body;Body			TNIP2	FALSE	-0.101277	0.111746	-0.90632	0.364767	0.959304	-0.232885	0.0631183	-3.68965	0.000224562	0.00536842	-0.0877681	-0.792449	0.110756	0.428099	0.980937	FALSE	FALSE	FALSE	FALSE	TRUE	FALSE	FALSE	FALSE
cg03759239	1	192626671	37	RGS13;RGS13	Body;Body			RGS13	FALSE	-0.0932905	0.103451	-0.901783	0.367172	0.962145	0.101073	0.0385781	2.61997	0.00879374	0.0526031	-0.113174	-1.11672	0.101346	0.264116	0.965549	FALSE	FALSE	FALSE	FALSE	FALSE	FALSE	FALSE	FALSE
cg25247520	8	128808017	37	MIR1204;PVT1	TSS200;Body	chr8:128806081-128806899	S_Shore	PVT1	FALSE	0.153189	0.170344	0.899289	0.368499	0.962514	-0.0963148	0.040657	-2.36896	0.0178382	0.0788442	0.175882	1.06458	0.165213	0.287066	0.973362	FALSE	FALSE	FALSE	FALSE	FALSE	FALSE	FALSE	FALSE
cg04907244	7	22894795	37	SNORD93	TSS1500	chr7:22893794-22894577	S_Shore	SNORD93	FALSE	0.0558681	0.0621655	0.8987	0.368812	0.962651	-0.148016	0.0646402	-2.28985	0.0220298	0.0892221	0.0609545	0.990897	0.0615144	0.321736	0.979028	FALSE	FALSE	FALSE	FALSE	FALSE	FALSE	FALSE	FALSE
cg22407942	7	22894828	37	SNORD93	TSS1500	chr7:22893794-22894577	S_Shore	SNORD93	FALSE	0.0510501	0.0568459	0.898043	0.369163	0.962651	-0.187284	0.0669	-2.79946	0.0051188	0.037954	0.0556422	0.988773	0.056274	0.322774	0.979028	FALSE	FALSE	FALSE	FALSE	TRUE	FALSE	FALSE	FALSE
cg00810292	13	75900518	37	TBC1D4	Body			TBC1D4	FALSE	0.244448	0.272473	0.897145	0.369641	0.962651	-0.0780736	0.0380744	-2.05056	0.0403102	0.123367	0.28793	1.11408	0.258446	0.265244	0.965549	FALSE	FALSE	FALSE	FALSE	FALSE	FALSE	FALSE	FALSE
cg15497991	20	50142702	37	NFATC2;NFATC2;NFATC2	Body;Body;Body	chr20:50139690-50140540	S_Shelf	NFATC2	FALSE	-0.152535	0.170803	-0.893044	0.371834	0.962651	-0.066994	0.030778	-2.17669	0.0295039	0.104866	-0.18823	-1.12949	0.166651	0.258692	0.964116	FALSE	FALSE	FALSE	FALSE	FALSE	FALSE	FALSE	FALSE
cg17852032	6	158066811	37	ZDHHC14;ZDHHC14	Body;Body			ZDHHC14	FALSE	-0.114236	0.127981	-0.892596	0.372073	0.962651	0.0770427	0.0407561	1.89033	0.0587132	0.152519	-0.113417	-0.897999	0.1263	0.369186	0.980899	FALSE	FALSE	FALSE	FALSE	FALSE	FALSE	FALSE	FALSE
cg24049493	1	42385941	37	HIVEP3;HIVEP3	TSS1500;TSS1500	chr1:42383640-42384003	S_Shore	HIVEP3	FALSE	-0.0820877	0.093135	-0.881384	0.37811	0.963126	0.41653	0.081042	5.13968	2.75201e-07	4.50902e-05	-0.0930791	-1.01181	0.0919927	0.311629	0.97421	FALSE	FALSE	TRUE	FALSE	TRUE	FALSE	FALSE	FALSE
cg26937798	16	27326054	37	IL4R;IL4R	5'UTR;5'UTR	chr16:27324885-27325695	S_Shore	IL4R	FALSE	0.0631047	0.0717797	0.879144	0.379323	0.963586	-0.1366	0.0461354	-2.96085	0.00306787	0.0275656	0.0731043	1.03428	0.0706812	0.301004	0.97421	FALSE	FALSE	FALSE	FALSE	TRUE	FALSE	FALSE	FALSE
cg15159987	19	17003890	37	CPAMD8	3'UTR	chr19:17007101-17008857	N_Shelf	CPAMD8	FALSE	0.107577	0.123097	0.873924	0.38216	0.963586	-0.168633	0.0409715	-4.11586	3.85739e-05	0.00166106	0.111769	0.918553	0.12168	0.358329	0.980899	FALSE	FALSE	FALSE	FALSE	TRUE	FALSE	FALSE	FALSE
cg23055276	19	8564611	37	PRAM1	Body	chr19:8563441-8564225	S_Shore	PRAM1	FALSE	-0.113858	0.130645	-0.871507	0.383477	0.963592	0.0796063	0.0355055	2.24209	0.0249557	0.0967362	-0.0985448	-0.761305	0.129442	0.446475	0.985773	FALSE	FALSE	FALSE	FALSE	FALSE	FALSE	FALSE	FALSE
cg09022230	7	5457225	37	TNRC18	Body	chr7:5458503-5469256	N_Shore	TNRC18	FALSE	-0.147678	0.170104	-0.868164	0.385305	0.964554	-0.226062	0.054812	-4.12432	3.71827e-05	0.00164329	-0.12519	-0.747483	0.167482	0.454772	0.986639	FALSE	FALSE	FALSE	FALSE	TRUE	FALSE	FALSE	FALSE
cg26029292	8	146055581	37	ZNF7	Body	chr8:146051833-146053292	S_Shelf	ZNF7	FALSE	0.127656	0.147983	0.862641	0.388335	0.964554	0.120906	0.0427589	2.82761	0.0046897	0.0363785	0.138927	0.952336	0.145881	0.340927	0.980899	FALSE	FALSE	FALSE	FALSE	TRUE	FALSE	FALSE	FALSE
cg25270899	13	101315319	37	TMTC4;TMTC4	Body;Body			TMTC4	FALSE	0.277516	0.321811	0.862358	0.388491	0.964554	0.0988433	0.0340415	2.90361	0.00368883	0.030783	0.222922	0.674231	0.330632	0.500164	0.992297	FALSE	FALSE	FALSE	FALSE	TRUE	FALSE	FALSE	FALSE
cg03732020	11	47282968	37	NR1H3;NR1H3;NR1H3	Body;Body;Body			NR1H3	FALSE	-0.151223	0.175798	-0.86021	0.389673	0.964554	0.167493	0.0501946	3.33686	0.000847292	0.0128194	-0.16529	-0.9588	0.172392	0.337659	0.980899	FALSE	FALSE	FALSE	FALSE	TRUE	FALSE	FALSE	FALSE
cg14868222	6	31548340	37	LTB;LTB	3'UTR;3'UTR	chr6:31548436-31549277	N_Shore	HLA-DRB5	TRUE	0.118692	0.138263	0.858447	0.390646	0.964808	-0.182199	0.0514919	-3.53839	0.000402569	0.00768272	-0.0437748	-0.313845	0.139479	0.753638	0.996492	FALSE	FALSE	FALSE	FALSE	TRUE	FALSE	FALSE	FALSE
cg19137417	17	79362935	37			chr17:79360383-79361723	S_Shore	LOC100130370	FALSE	-0.161319	0.188172	-0.857295	0.391282	0.965026	-0.212916	0.0636714	-3.34398	0.000825849	0.0126373	-0.133931	-0.725903	0.184502	0.467898	0.98684	FALSE	FALSE	FALSE	FALSE	TRUE	FALSE	FALSE	FALSE
cg03725573	11	113962901	37	ZBTB16;ZBTB16	Body;Body			ZBTB16	FALSE	0.163844	0.191498	0.855591	0.392224	0.965169	0.124048	0.0391193	3.17102	0.00151905	0.0179878	0.192364	1.02529	0.187619	0.305226	0.97421	FALSE	FALSE	FALSE	FALSE	TRUE	FALSE	FALSE	FALSE
cg00178850	1	236559675	37	EDARADD;EDARADD	Body;Body	chr1:236558459-236559336	S_Shore	EDARADD	FALSE	0.0821053	0.0960572	0.854755	0.392687	0.965169	-0.121624	0.053524	-2.27232	0.0230671	0.0919623	0.0618662	0.650542	0.0950995	0.515342	0.992297	FALSE	FALSE	FALSE	FALSE	FALSE	FALSE	FALSE	FALSE
cg15636519	2	191894418	37	STAT4	3'UTR			STAT4	FALSE	-0.229153	0.268814	-0.852456	0.393961	0.965169	-0.0905748	0.0411321	-2.20204	0.0276622	0.101488	-0.225654	-0.84254	0.267825	0.399486	0.980899	FALSE	FALSE	FALSE	FALSE	FALSE	FALSE	FALSE	FALSE
cg01481251	11	32912719	37			chr11:32913989-32915514	N_Shore	QSER1	FALSE	0.200943	0.235784	0.852233	0.394085	0.965169	-0.1311	0.0446366	-2.93705	0.00331354	0.0287429	0.170739	0.721444	0.236664	0.470637	0.98684	FALSE	FALSE	FALSE	FALSE	TRUE	FALSE	FALSE	FALSE
cg08635931	11	10880635	37	ZBED5;ZBED5	TSS1500;TSS1500	chr11:10879102-10880453	S_Shore	ZBED5-AS1	FALSE	0.145132	0.172323	0.842209	0.399671	0.969152	-0.0812866	0.0372811	-2.18037	0.02923	0.104403	0.129282	0.753109	0.171665	0.451384	0.985773	FALSE	FALSE	FALSE	FALSE	FALSE	FALSE	FALSE	FALSE
cg06946797	16	11422409	37					RMI2	FALSE	-0.20676	0.246471	-0.838884	0.401534	0.969152	-0.0839807	0.045179	-1.85885	0.0630491	0.158452	-0.154254	-0.616447	0.250231	0.5376	0.992297	FALSE	FALSE	FALSE	FALSE	FALSE	FALSE	FALSE	FALSE
cg10874644	5	83898708	37					EDIL3	FALSE	0.138091	0.166262	0.83056	0.406222	0.970807	0.195585	0.0527353	3.70881	0.000208233	0.00514279	0.136854	0.832696	0.16435	0.405016	0.980899	FALSE	FALSE	FALSE	FALSE	TRUE	FALSE	FALSE	FALSE
cg00541303	1	208962374	37					PLXNA2	FALSE	-0.113759	0.138761	-0.819819	0.412319	0.973553	-0.0919493	0.0430548	-2.13563	0.0327093	0.111147	-0.156681	-1.15223	0.135981	0.249226	0.961471	FALSE	FALSE	FALSE	FALSE	FALSE	FALSE	FALSE	FALSE
cg15816464	17	2026533	37	SMG6;SMG6	Body;Body			SMG6	FALSE	0.130024	0.159073	0.817384	0.413709	0.973559	0.0950316	0.0357574	2.65768	0.00786813	0.0492889	0.19581	1.2699	0.154194	0.204121	0.93765	FALSE	FALSE	FALSE	FALSE	TRUE	FALSE	FALSE	FALSE
cg06177555	16	29678624	37	SPN;SPN	3'UTR;3'UTR	chr16:29675845-29676120	S_Shelf	SMG1P2	FALSE	-0.12488	0.154561	-0.807966	0.41911	0.973559	0.126636	0.039449	3.21012	0.00132677	0.0165358	-0.111129	-0.721618	0.154	0.47053	0.98684	FALSE	FALSE	FALSE	FALSE	TRUE	FALSE	FALSE	FALSE
cg07618085	17	77924582	37	TBC1D16	Body	chr17:77922721-77922973	S_Shore	TBC1D16	FALSE	-0.0502191	0.0631577	-0.795138	0.426533	0.973559	-0.216808	0.0867585	-2.49899	0.0124549	0.0636254	-0.062699	-1.00505	0.0623842	0.314875	0.974859	FALSE	FALSE	FALSE	FALSE	FALSE	FALSE	FALSE	FALSE
cg20244340	20	19193989	37	SLC24A3	Body	chr20:19192459-19193902	S_Shore	SLC24A3	FALSE	0.0653782	0.0824361	0.793077	0.427733	0.973559	-0.231385	0.0629117	-3.67793	0.000235135	0.00548913	0.0664468	0.819444	0.0810878	0.412533	0.980899	FALSE	FALSE	FALSE	FALSE	TRUE	FALSE	FALSE	FALSE
cg26647600	3	39369720	37	CCR8	TSS1500			CCR8	FALSE	-0.182392	0.23028	-0.792043	0.428335	0.973559	-0.0768667	0.0385751	-1.99265	0.0462995	0.133372	-0.114947	-0.494968	0.232231	0.620623	0.992297	FALSE	FALSE	FALSE	FALSE	FALSE	FALSE	FALSE	FALSE
cg16005592	5	964654	37					LOC100506688	FALSE	-0.178925	0.226488	-0.790001	0.429527	0.973559	-0.0884759	0.0376068	-2.35266	0.0186398	0.0805763	-0.132873	-0.582809	0.227987	0.560022	0.992297	FALSE	FALSE	FALSE	FALSE	FALSE	FALSE	FALSE	FALSE
cg01565703	14	103245090	37	TRAF3;TRAF3;TRAF3	5'UTR;5'UTR;5'UTR			TRAF3	FALSE	-0.0640728	0.0811602	-0.789461	0.429843	0.973559	-0.145224	0.0514963	-2.82009	0.00480102	0.0368168	-0.100216	-1.26137	0.0794504	0.207177	0.93765	FALSE	FALSE	FALSE	FALSE	TRUE	FALSE	FALSE	FALSE
cg12876356	1	92946825	37	GFI1;GFI1;GFI1	Body;Body;Body	chr1:92945907-92952609	Island	GFI1	FALSE	0.0556939	0.0710764	0.783578	0.433288	0.973559	-0.462092	0.0861135	-5.36608	8.04657e-08	1.74368e-05	0.0505388	0.719287	0.0702623	0.471964	0.98684	FALSE	FALSE	TRUE	FALSE	TRUE	FALSE	FALSE	FALSE
cg08396193	7	27193709	37	HOXA7	3'UTR	chr7:27194583-27194827	N_Shore	HOXA-AS3	FALSE	0.0993934	0.127061	0.782248	0.434069	0.973559	-0.124445	0.0414263	-3.00401	0.00266448	0.0252811	0.109532	0.875345	0.12513	0.381386	0.980899	FALSE	FALSE	FALSE	FALSE	TRUE	FALSE	FALSE	FALSE
cg17276535	4	3372123	37	RGS12;RGS12;RGS12	Body;Body;Body	chr4:3374733-3374998	N_Shelf	RGS12	FALSE	-0.0569031	0.0729131	-0.780423	0.435142	0.973559	-0.215669	0.0603732	-3.57227	0.000353897	0.00716071	-0.06771	-0.939322	0.0720839	0.347565	0.980899	FALSE	FALSE	FALSE	FALSE	TRUE	FALSE	FALSE	FALSE
cg19940644	1	12112386	37					TNFRSF8	FALSE	0.145413	0.186335	0.780388	0.435162	0.973559	-0.272007	0.058122	-4.67993	2.86978e-06	0.000260515	0.1471	0.799612	0.183964	0.423936	0.980937	FALSE	FALSE	TRUE	FALSE	TRUE	FALSE	FALSE	FALSE
cg04311403	1	236559646	37	EDARADD;EDARADD	Body;Body	chr1:236558459-236559336	S_Shore	EDARADD	FALSE	0.0684765	0.0879838	0.778285	0.436401	0.973559	-0.0935495	0.0517306	-1.8084	0.0705447	0.167336	0.0695194	0.802752	0.0866013	0.422118	0.980937	FALSE	FALSE	FALSE	FALSE	FALSE	FALSE	FALSE	FALSE
cg22871253	6	159238744	37	EZR;EZR	Body;Body	chr6:159239081-159240775	N_Shore	EZR	FALSE	-0.0723405	0.0930542	-0.777402	0.436922	0.973559	-0.0982563	0.04487	-2.1898	0.0285389	0.103239	-0.0954389	-1.04234	0.0915619	0.297253	0.97421	FALSE	FALSE	FALSE	FALSE	FALSE	FALSE	FALSE	FALSE
cg26179590	7	94284520	37	SGCE;SGCE;PEG10;SGCE;PEG10	Body;Body;TSS1500;Body;TSS1500	chr7:94284858-94286527	N_Shore	SGCE	FALSE	-0.23949	0.310343	-0.771696	0.440295	0.973559	-0.0895791	0.0329887	-2.71545	0.00661854	0.0449856	-0.17332	-0.537642	0.32237	0.590824	0.992297	FALSE	FALSE	FALSE	FALSE	TRUE	FALSE	FALSE	FALSE
cg11719157	17	1466715	37	PITPNA	TSS1500	chr17:1465159-1466312	S_Shore	PITPNA	FALSE	-0.135888	0.176211	-0.771165	0.440609	0.973559	0.142136	0.0497152	2.85901	0.00424962	0.0341476	-0.104637	-0.59356	0.176287	0.552806	0.992297	FALSE	FALSE	FALSE	FALSE	TRUE	FALSE	FALSE	FALSE
cg03043406	1	45242356	37	RPS8;SNORD38A	Body;TSS1500	chr1:45241013-45241900	S_Shore	RPS8	FALSE	0.0812396	0.105402	0.770762	0.440848	0.973559	-0.13517	0.0497777	-2.71546	0.00661829	0.0449856	0.059306	0.567377	0.104527	0.570458	0.992297	FALSE	FALSE	FALSE	FALSE	TRUE	FALSE	FALSE	FALSE
cg23651872	17	77924733	37	TBC1D16	Body	chr17:77922721-77922973	S_Shore	TBC1D16	FALSE	-0.0507737	0.0659205	-0.770226	0.441166	0.973559	-0.178095	0.081342	-2.18946	0.0285637	0.103273	-0.0644391	-0.989886	0.0650975	0.32223	0.979028	FALSE	FALSE	FALSE	FALSE	FALSE	FALSE	FALSE	FALSE
cg06166490	7	27143334	37	HOXA2	TSS1500	chr7:27143181-27143479	Island	HOXA2	FALSE	-0.106475	0.138695	-0.767691	0.442671	0.973559	-0.210785	0.0777849	-2.70985	0.00673134	0.045446	-0.106654	-0.781816	0.136418	0.434323	0.981059	FALSE	FALSE	FALSE	FALSE	TRUE	FALSE	FALSE	FALSE
cg03234777	11	118095544	37	AMICA1	5'UTR			AMICA1	FALSE	-0.0687597	0.0899005	-0.764842	0.444365	0.973559	-0.203618	0.0509557	-3.99598	6.44277e-05	0.00237804	-0.0650856	-0.734884	0.0885657	0.46241	0.986639	FALSE	FALSE	FALSE	FALSE	TRUE	FALSE	FALSE	FALSE
cg23110422	21	40182073	37	ETS2	Body	chr21:40177002-40178667	S_Shelf	ETS2	FALSE	0.0543719	0.071459	0.760883	0.446727	0.973559	-0.174959	0.0505141	-3.46357	0.000533062	0.00939875	0.0504459	0.711911	0.0708599	0.47652	0.987835	FALSE	FALSE	FALSE	FALSE	TRUE	FALSE	FALSE	FALSE
cg25953130	10	63753550	37	ARID5B	Body			ARID5B	FALSE	-0.113767	0.149619	-0.760379	0.447028	0.973559	-0.176834	0.0532194	-3.32274	0.000891379	0.0132477	-0.125501	-0.841964	0.149058	0.399808	0.980899	FALSE	FALSE	FALSE	FALSE	TRUE	FALSE	FALSE	FALSE
cg11556164	7	110738315	37	LRRN3;IMMP2L;LRRN3;LRRN3	5'UTR;Body;5'UTR;5'UTR			IMMP2L	FALSE	0.0597348	0.0789291	0.756816	0.44916	0.973559	-0.146996	0.042621	-3.4489	0.000562865	0.00972012	0.0619253	0.794027	0.0779889	0.42718	0.980937	FALSE	FALSE	FALSE	FALSE	TRUE	FALSE	FALSE	FALSE
cg14316231	8	41895100	37	MYST3;MYST3;MYST3	Body;Body;Body			KAT6A	FALSE	0.0692102	0.092331	0.749588	0.453503	0.973559	-0.180319	0.0471246	-3.82642	0.00013002	0.00374862	0.0726683	0.793024	0.0916345	0.427764	0.980937	FALSE	FALSE	FALSE	FALSE	TRUE	FALSE	FALSE	FALSE
cg05522498	11	126211099	37	DCPS	Body			DCPS	FALSE	0.105712	0.141065	0.749385	0.453625	0.973559	-0.0859714	0.0407467	-2.1099	0.034867	0.114816	0.094711	0.678033	0.139685	0.497751	0.992297	FALSE	FALSE	FALSE	FALSE	FALSE	FALSE	FALSE	FALSE
cg24741609	1	54122060	37	GLIS1	5'UTR			GLIS1	FALSE	-0.0494909	0.0663416	-0.746001	0.455667	0.973559	-0.183317	0.0573281	-3.19767	0.00138541	0.0169521	-0.0447964	-0.681917	0.065692	0.495292	0.992297	FALSE	FALSE	FALSE	FALSE	TRUE	FALSE	FALSE	FALSE
cg09256832	1	9382878	37	SPSB1	5'UTR			SPSB1	FALSE	-0.123527	0.165899	-0.744588	0.456521	0.973559	0.1303	0.0404903	3.21806	0.00129062	0.0163884	-0.0879371	-0.529943	0.165937	0.596151	0.992297	FALSE	FALSE	FALSE	FALSE	TRUE	FALSE	FALSE	FALSE
cg00220225	3	50194470	37	SEMA3F	5'UTR	chr3:50191971-50193130	S_Shore	SEMA3F	FALSE	0.120814	0.162453	0.743684	0.457068	0.973559	-0.148383	0.0573445	-2.58757	0.0096655	0.0559997	0.0838289	0.522518	0.160433	0.60131	0.992297	FALSE	FALSE	FALSE	FALSE	FALSE	FALSE	FALSE	FALSE
cg20303561	14	91881497	37	CCDC88C	Body	chr14:91883361-91883566	N_Shore	CCDC88C	FALSE	0.0509566	0.0685409	0.743448	0.457211	0.973559	-0.205952	0.0577191	-3.56817	0.000359486	0.00722411	0.0623258	0.923554	0.0674847	0.355719	0.980899	FALSE	FALSE	FALSE	FALSE	TRUE	FALSE	FALSE	FALSE
cg21681705	2	107506849	37			chr2:107502353-107504216	S_Shelf	ST6GAL2	FALSE	-0.136676	0.183916	-0.743145	0.457394	0.973559	0.111183	0.03784	2.93823	0.00330091	0.0287178	-0.0683764	-0.365628	0.187011	0.714642	0.996492	FALSE	FALSE	FALSE	FALSE	TRUE	FALSE	FALSE	FALSE
cg15562346	2	239403295	37					LINC01107	FALSE	-0.10337	0.139273	-0.742206	0.457963	0.973559	-0.104763	0.0450413	-2.32592	0.0200226	0.0843006	-0.125644	-0.911202	0.137888	0.362189	0.980899	FALSE	FALSE	FALSE	FALSE	FALSE	FALSE	FALSE	FALSE
cg00923744	1	230204526	37	GALNT2	Body	chr1:230202494-230204209	S_Shore	GALNT2	FALSE	0.0596562	0.0812509	0.734222	0.462813	0.974517	-0.108702	0.0508163	-2.13912	0.0324262	0.110792	0.0528742	0.660265	0.0800803	0.509084	0.992297	FALSE	FALSE	FALSE	FALSE	FALSE	FALSE	FALSE	FALSE
cg22417733	6	153303409	37	FBXO5;FBXO5	5'UTR;Body	chr6:153303408-153304973	Island	FBXO5	FALSE	-0.126265	0.172544	-0.731784	0.4643	0.974837	-0.133571	0.0501957	-2.661	0.00779081	0.0490496	-0.098589	-0.576269	0.171082	0.564433	0.992297	FALSE	FALSE	FALSE	FALSE	TRUE	FALSE	FALSE	FALSE
cg07748854	19	36449875	37			chr19:36449871-36451135	Island	LRFN3	FALSE	-0.271857	0.371893	-0.73101	0.464773	0.975034	-0.108954	0.0434634	-2.5068	0.0121831	0.0629068	-0.22429	-0.589416	0.380529	0.555582	0.992297	FALSE	FALSE	FALSE	FALSE	FALSE	FALSE	FALSE	FALSE
cg24844545	1	11908347	37	NPPA	TSS1500			NPPA	FALSE	-0.0339089	0.0468368	-0.723979	0.469078	0.975218	0.327055	0.0893455	3.66056	0.00025166	0.00573072	-0.0114846	-0.247935	0.0463209	0.804185	0.996492	FALSE	FALSE	FALSE	FALSE	TRUE	FALSE	FALSE	FALSE
cg24504361	12	53297987	37	KRT8	Body	chr12:53297442-53297824	S_Shore	KRT8	FALSE	-0.0562716	0.077928	-0.722097	0.470235	0.975218	-0.123951	0.0584102	-2.12208	0.0338313	0.113068	-0.0437449	-0.568859	0.0768994	0.569452	0.992297	FALSE	FALSE	FALSE	FALSE	FALSE	FALSE	FALSE	FALSE
cg15372603	7	27197239	37	HOXA7	TSS1500	chr7:27198182-27198514	N_Shore	HOXA7	FALSE	0.104514	0.1449	0.721281	0.470737	0.975218	-0.109554	0.0512986	-2.13562	0.0327104	0.111147	0.0921071	0.641781	0.143518	0.521015	0.992297	FALSE	FALSE	FALSE	FALSE	FALSE	FALSE	FALSE	FALSE
cg13033858	12	109248326	37	SSH1;SSH1	Body;Body	chr12:109251205-109251586	N_Shelf	SSH1	FALSE	0.207123	0.289741	0.714855	0.474699	0.975218	-0.0812916	0.0417296	-1.94805	0.0514084	0.14136	0.253057	0.920847	0.274809	0.35713	0.980899	FALSE	FALSE	FALSE	FALSE	FALSE	FALSE	FALSE	FALSE
cg08119231	1	220921216	37	MOSC2	TSS1500	chr1:220921411-220922176	N_Shore	MARC2	FALSE	-0.0715587	0.100255	-0.713769	0.47537	0.975218	-0.084561	0.042831	-1.97429	0.0483483	0.136752	-0.0763026	-0.771653	0.098882	0.44032	0.983459	FALSE	FALSE	FALSE	FALSE	FALSE	FALSE	FALSE	FALSE
cg01015663	1	23729692	37	TCEA3	Body			TCEA3	FALSE	-0.136846	0.192924	-0.709323	0.478124	0.975218	-0.0920353	0.0428186	-2.14943	0.0316007	0.108974	-0.113394	-0.586047	0.19349	0.557844	0.992297	FALSE	FALSE	FALSE	FALSE	FALSE	FALSE	FALSE	FALSE
cg10858945	10	116528318	37			chr10:116527524-116528474	Island	ABLIM1	FALSE	0.106405	0.150347	0.70773	0.479113	0.975218	0.0916785	0.0385176	2.38017	0.0173045	0.0776525	0.110483	0.741038	0.149092	0.458671	0.986639	FALSE	FALSE	FALSE	FALSE	FALSE	FALSE	FALSE	FALSE
cg03192897	1	170115351	37	METTL11B	1stExon			METTL11B	FALSE	0.0654171	0.0924617	0.707505	0.479253	0.975218	0.13538	0.0485763	2.78696	0.00532049	0.0388491	0.105111	1.16313	0.0903689	0.244777	0.960422	FALSE	FALSE	FALSE	FALSE	TRUE	FALSE	FALSE	FALSE
cg02736908	17	29887376	37			chr17:29885900-29887377	Island	MIR193A	FALSE	0.0557844	0.0790446	0.705733	0.480354	0.975218	-0.229863	0.0681544	-3.37268	0.000744403	0.0118765	0.0409792	0.522514	0.0784269	0.601312	0.992297	FALSE	FALSE	FALSE	FALSE	TRUE	FALSE	FALSE	FALSE
cg26764244	1	68299511	37	GNG12	TSS1500	chr1:68298371-68299315	S_Shore	GNG12-AS1	FALSE	0.0588338	0.0841958	0.698773	0.484694	0.975218	-0.210895	0.0572375	-3.68457	0.000229093	0.0054189	0.0697194	0.841436	0.0828577	0.400104	0.980899	FALSE	FALSE	FALSE	FALSE	TRUE	FALSE	FALSE	FALSE
cg02029843	6	11278005	37	NEDD9	Body			NEDD9	FALSE	0.198319	0.284859	0.696201	0.486303	0.975218	-0.0973327	0.0406878	-2.39219	0.0167483	0.0760711	0.187852	0.664291	0.282787	0.506504	0.992297	FALSE	FALSE	FALSE	FALSE	FALSE	FALSE	FALSE	FALSE
cg23220823	7	45041140	37	CCM2;CCM2;CCM2;CCM2	Body;Body;Body;Body	chr7:45039171-45040257	S_Shore	CCM2	FALSE	0.050169	0.0730684	0.686604	0.492332	0.976043	-0.159953	0.0471914	-3.38947	0.00070029	0.0114182	0.058972	0.817836	0.0721074	0.413451	0.980899	FALSE	FALSE	FALSE	FALSE	TRUE	FALSE	FALSE	FALSE
cg21661344	19	632827	37	POLRMT	Body	chr19:632697-633678	Island	POLRMT	FALSE	0.156624	0.228365	0.685852	0.492807	0.976043	-0.0904452	0.046074	-1.96304	0.0496413	0.138831	0.181007	0.809896	0.223494	0.418	0.980937	FALSE	FALSE	FALSE	FALSE	FALSE	FALSE	FALSE	FALSE
cg08899895	16	85684853	37	KIAA0182;KIAA0182	Body;Body	chr16:85684107-85684491	S_Shore	GSE1	FALSE	-0.0385779	0.0564303	-0.683639	0.494203	0.976043	0.175763	0.0877595	2.00278	0.0452009	0.132019	-0.0150365	-0.270275	0.055634	0.786949	0.996492	FALSE	FALSE	FALSE	FALSE	FALSE	FALSE	FALSE	FALSE
cg23771366	11	86510998	37	PRSS23	TSS1500	chr11:86511184-86511889	N_Shore	PRSS23	FALSE	0.0837069	0.123382	0.678434	0.497496	0.976368	-0.224591	0.0557838	-4.02609	5.67122e-05	0.00221496	0.104962	0.870245	0.120612	0.384167	0.980899	FALSE	FALSE	FALSE	FALSE	TRUE	FALSE	FALSE	FALSE
cg24287110	10	3824687	37	KLF6;KLF6;KLF6;KLF6	Body;Body;Body;Body	chr10:3823789-3824017	S_Shore	KLF6	FALSE	0.0810519	0.119669	0.677298	0.498217	0.976561	-0.180359	0.0591827	-3.04749	0.00230758	0.0229944	0.0307827	0.257693	0.119455	0.796644	0.996492	FALSE	FALSE	FALSE	FALSE	TRUE	FALSE	FALSE	FALSE
cg19816811	7	27188364	37	HOXA6	TSS1500	chr7:27190274-27191115	N_Shore	HOXA-AS3	FALSE	0.0438117	0.0655962	0.6679	0.504197	0.976889	-0.186492	0.0766927	-2.43168	0.015029	0.0716901	0.0447573	0.693812	0.0645092	0.4878	0.991928	FALSE	FALSE	FALSE	FALSE	FALSE	FALSE	FALSE	FALSE
cg18642234	3	49394622	37	GPX1;GPX1;GPX1	3'UTR;3'UTR;1stExon	chr3:49394855-49395942	N_Shore	GPX1	FALSE	-0.0828445	0.124781	-0.663918	0.506743	0.976889	-0.13406	0.0503708	-2.66146	0.00778024	0.0490496	-0.0883854	-0.712026	0.124132	0.476448	0.987835	FALSE	FALSE	FALSE	FALSE	TRUE	FALSE	FALSE	FALSE
cg06338710	1	92946187	37	GFI1;GFI1;GFI1	Body;Body;Body	chr1:92945907-92952609	Island	GFI1	FALSE	0.0438266	0.0668821	0.655281	0.512287	0.976932	-0.178118	0.0761468	-2.33915	0.0193279	0.0825417	0.0356899	0.541193	0.0659467	0.588375	0.992297	FALSE	FALSE	FALSE	FALSE	FALSE	FALSE	FALSE	FALSE
cg24105081	12	1947479	37	CACNA2D4	Body			CACNA2D4	FALSE	-0.134064	0.205813	-0.651386	0.514797	0.977471	-0.124952	0.0527834	-2.36725	0.0179207	0.0788459	-0.111391	-0.548033	0.203257	0.583669	0.992297	FALSE	FALSE	FALSE	FALSE	FALSE	FALSE	FALSE	FALSE
cg05208399	16	1815968	37	MAPK8IP3;MAPK8IP3	Body;Body	chr16:1814084-1814482	S_Shore	MAPK8IP3	FALSE	-0.064574	0.099539	-0.648731	0.516512	0.977472	0.114624	0.0457604	2.50488	0.0122493	0.0631012	-0.0766915	-0.782487	0.09801	0.433928	0.981059	FALSE	FALSE	FALSE	FALSE	FALSE	FALSE	FALSE	FALSE
cg13039251	5	32018601	37	PDZD2	Body			PDZD2	FALSE	0.0657149	0.101408	0.648028	0.516967	0.977472	0.30852	0.0724046	4.26105	2.03471e-05	0.00104339	0.0507138	0.507397	0.0999489	0.611876	0.992297	FALSE	FALSE	FALSE	FALSE	TRUE	FALSE	FALSE	FALSE
cg02071670	15	89438918	37	HAPLN3	TSS200	chr15:89438176-89438850	S_Shore	HAPLN3	FALSE	-0.0668513	0.10371	-0.644599	0.519187	0.977634	-0.0779854	0.0397176	-1.9635	0.0495884	0.138741	-0.032421	-0.31418	0.103192	0.753384	0.996492	FALSE	FALSE	FALSE	FALSE	FALSE	FALSE	FALSE	FALSE
cg03646329	13	48987165	37	LPAR6;LPAR6;LPAR6;RB1;LPAR6	5'UTR;5'UTR;5'UTR;Body;1stExon			RB1	FALSE	0.210253	0.32704	0.642899	0.52029	0.977634	-0.119866	0.0462222	-2.59326	0.00950701	0.0553901	0.141902	0.417448	0.339928	0.676351	0.994314	FALSE	FALSE	FALSE	FALSE	FALSE	FALSE	FALSE	FALSE
cg10843276	4	726697	37	PCGF3	5'UTR	chr4:724335-726070	S_Shore	PCGF3	FALSE	0.052057	0.081101	0.641879	0.520952	0.977634	0.388149	0.0852248	4.55442	5.25313e-06	0.000415161	0.0604049	0.75301	0.0802179	0.451444	0.985773	FALSE	FALSE	FALSE	FALSE	TRUE	FALSE	FALSE	FALSE
cg05329352	10	112838983	37	ADRA2A	1stExon	chr10:112835990-112839303	Island	ADRA2A	FALSE	0.0668147	0.104471	0.639551	0.522464	0.977634	-0.26657	0.0675605	-3.94566	7.95817e-05	0.00265971	0.0778553	0.755509	0.10305	0.449944	0.985773	FALSE	FALSE	FALSE	FALSE	TRUE	FALSE	FALSE	FALSE
cg06193043	1	11908199	37	NPPA	TSS1500			NPPA	FALSE	-0.0315441	0.0493492	-0.639202	0.522692	0.977634	0.528726	0.103805	5.09344	3.51616e-07	5.24895e-05	-0.00797147	-0.163203	0.048844	0.870359	0.999221	FALSE	FALSE	TRUE	FALSE	TRUE	FALSE	FALSE	FALSE
cg05603985	1	2161049	37	SKI	1stExon	chr1:2158212-2161173	Island	SKI	FALSE	-0.141899	0.222023	-0.639119	0.522745	0.977634	-0.186269	0.050522	-3.68688	0.000227021	0.00538887	-0.153243	-0.706891	0.216784	0.479634	0.988293	FALSE	FALSE	FALSE	FALSE	TRUE	FALSE	FALSE	FALSE
cg06635952	2	70025869	37	ANXA4	Body			ANXA4	FALSE	0.0960002	0.151101	0.635338	0.525208	0.977634	0.1482	0.0468629	3.16242	0.00156462	0.0183751	0.104255	0.694658	0.150081	0.487269	0.991928	FALSE	FALSE	FALSE	FALSE	TRUE	FALSE	FALSE	FALSE
cg21649604	22	39714288	37	RPL3;RPL3;RNU86	Body;Body;TSS1500	chr22:39715473-39715945	N_Shore	RPL3	FALSE	-0.095361	0.151277	-0.630372	0.528451	0.977634	-0.0899272	0.0447073	-2.01146	0.0442765	0.130568	-0.0333697	-0.220851	0.151096	0.825209	0.996492	FALSE	FALSE	FALSE	FALSE	FALSE	FALSE	FALSE	FALSE
cg26889659	6	684090	37	EXOC2	5'UTR			EXOC2	FALSE	-0.0307868	0.0489078	-0.629486	0.529031	0.977634	-0.424577	0.0934011	-4.54574	5.47428e-06	0.000422693	-0.0417919	-0.864266	0.0483553	0.387442	0.980899	FALSE	FALSE	FALSE	FALSE	TRUE	FALSE	FALSE	FALSE
cg11405655	1	999599	37			chr1:999678-999911	N_Shore	RNF223	FALSE	-0.152129	0.24367	-0.624325	0.532414	0.977634	-0.212838	0.0577001	-3.68869	0.000225415	0.00536972	-0.163351	-0.685382	0.238335	0.493103	0.992297	FALSE	FALSE	FALSE	FALSE	TRUE	FALSE	FALSE	FALSE
cg23003085	11	64084321	37	PRDX5;PRDX5;TRMT112;PRDX5	TSS1500;TSS1500;3'UTR;TSS1500	chr11:64084646-64086057	N_Shore	TRMT112	FALSE	0.137135	0.219882	0.623672	0.532843	0.977634	-0.0780385	0.0403898	-1.93213	0.0533431	0.144536	0.133801	0.613396	0.218132	0.539614	0.992297	FALSE	FALSE	FALSE	FALSE	FALSE	FALSE	FALSE	FALSE
cg00327072	5	172110477	37	NEURL1B	Body	chr5:172110282-172111166	Island	NEURL1B	FALSE	-0.0723422	0.116116	-0.623016	0.533274	0.977634	-0.181775	0.0538811	-3.37363	0.00074184	0.0118653	-0.0815443	-0.711143	0.114666	0.476995	0.987835	FALSE	FALSE	FALSE	FALSE	TRUE	FALSE	FALSE	FALSE
cg15693572	3	22412385	37			chr3:22413492-22414365	N_Shore	ZNF385D	FALSE	0.0480966	0.0773764	0.621594	0.534209	0.977634	0.385905	0.0860265	4.48588	7.26132e-06	0.000526469	0.0565542	0.740317	0.0763918	0.459108	0.986639	FALSE	FALSE	FALSE	FALSE	TRUE	FALSE	FALSE	FALSE
cg13832201	17	19282521	37	MAPK7;MAPK7;MAPK7;MAPK7	Body;Body;5'UTR;Body	chr17:19281000-19282541	Island	MAPK7	FALSE	-0.0945668	0.152168	-0.621463	0.534295	0.977634	-0.118993	0.0474146	-2.50963	0.0120858	0.0625485	-0.0657239	-0.432584	0.151934	0.665317	0.992622	FALSE	FALSE	FALSE	FALSE	FALSE	FALSE	FALSE	FALSE
cg11301670	6	167363345	37	RNASET2	Body			RNASET2	FALSE	0.0732314	0.118238	0.619358	0.53568	0.977634	-0.077512	0.0351427	-2.20563	0.0274096	0.100726	0.0640238	0.545479	0.117372	0.585424	0.992297	FALSE	FALSE	FALSE	FALSE	FALSE	FALSE	FALSE	FALSE
cg21633052	4	184018637	37	C4orf38	Body	chr4:184018830-184021379	N_Shore	WWC2-AS2	FALSE	-0.0470983	0.0765104	-0.615581	0.538171	0.977634	-0.220262	0.0817095	-2.69568	0.0070246	0.0462097	-0.0391907	-0.516934	0.0758137	0.605202	0.992297	FALSE	FALSE	FALSE	FALSE	TRUE	FALSE	FALSE	FALSE
cg09662411	1	92946132	37	GFI1;GFI1;GFI1	Body;Body;Body	chr1:92945907-92952609	Island	GFI1	FALSE	0.0429916	0.0701673	0.612701	0.540074	0.977634	-0.38318	0.0760071	-5.04137	4.6221e-07	5.97108e-05	0.0289547	0.41735	0.0693776	0.676422	0.994314	FALSE	FALSE	TRUE	FALSE	TRUE	FALSE	FALSE	FALSE
cg26271591	2	178125956	37	NFE2L2;NFE2L2;NFE2L2	Body;5'UTR;5'UTR	chr2:178128273-178129847	N_Shelf	NFE2L2	FALSE	-0.0408815	0.0667352	-0.612593	0.540146	0.977634	-0.237927	0.059935	-3.96975	7.1947e-05	0.00249435	-0.0259306	-0.393312	0.0659288	0.694089	0.996492	FALSE	FALSE	FALSE	FALSE	TRUE	FALSE	FALSE	FALSE
cg16880946	7	27188465	37	HOXA6	TSS1500	chr7:27190274-27191115	N_Shore	HOXA-AS3	FALSE	0.0382549	0.0624526	0.612543	0.540178	0.977634	-0.27714	0.0803275	-3.45012	0.000560328	0.00970125	0.0407605	0.663535	0.0614294	0.506988	0.992297	FALSE	FALSE	FALSE	FALSE	TRUE	FALSE	FALSE	FALSE
cg04039799	11	19745484	37	NAV2;NAV2;NAV2	Body;Body;Body			NAV2	FALSE	-0.107144	0.175837	-0.60934	0.542299	0.977634	-0.13457	0.0460491	-2.92231	0.00347451	0.0296953	-0.0688911	-0.396175	0.17389	0.691976	0.996492	FALSE	FALSE	FALSE	FALSE	TRUE	FALSE	FALSE	FALSE
cg20435267	5	178288359	37	ZNF354B	Body	chr5:178286874-178287942	S_Shore	ZNF354B	FALSE	0.0655465	0.10842	0.60456	0.545471	0.978393	0.126488	0.0410347	3.08246	0.00205301	0.0214853	0.0720546	0.676634	0.10649	0.498638	0.992297	FALSE	FALSE	FALSE	FALSE	TRUE	FALSE	FALSE	FALSE
cg21963406	2	240125913	37	HDAC4	Body			HDAC4	FALSE	-0.0944461	0.156557	-0.603269	0.546329	0.978393	0.106056	0.035455	2.99128	0.00277815	0.0260884	-0.0687289	-0.442152	0.155442	0.658379	0.992297	FALSE	FALSE	FALSE	FALSE	TRUE	FALSE	FALSE	FALSE
cg03626672	2	237478664	37	CXCR7	5'UTR	chr2:237476311-237477263	S_Shore	ACKR3	FALSE	0.0411892	0.0684124	0.602072	0.547126	0.978394	-0.185784	0.0765887	-2.42573	0.0152774	0.0722735	0.0224495	0.331124	0.0677978	0.74055	0.996492	FALSE	FALSE	FALSE	FALSE	FALSE	FALSE	FALSE	FALSE
cg10092518	1	57670054	37	DAB1	Body			DAB1	FALSE	-0.120609	0.200878	-0.600411	0.548232	0.978394	-0.0837108	0.0416123	-2.01169	0.0442531	0.130556	-0.128742	-0.64964	0.198174	0.515925	0.992297	FALSE	FALSE	FALSE	FALSE	FALSE	FALSE	FALSE	FALSE
cg05815275	11	113258390	37	ANKK1	TSS200	chr11:113258443-113258821	N_Shore	ANKK1	FALSE	-0.12962	0.215939	-0.600264	0.54833	0.978394	-0.0917919	0.0384433	-2.38772	0.0169531	0.0765872	-0.157326	-0.743816	0.211513	0.456988	0.986639	FALSE	FALSE	FALSE	FALSE	FALSE	FALSE	FALSE	FALSE
cg00324097	17	75446549	37	SEPT9;SEPT9;SEPT9;SEPT9;SEPT9;SEPT9	TSS200;Body;Body;Body;Body;Body	chr17:75447477-75447821	N_Shore	SEPT9	FALSE	-0.141879	0.236486	-0.599945	0.548543	0.978394	-0.100647	0.0380408	-2.64576	0.00815071	0.0503713	-0.192937	-0.827967	0.233025	0.407689	0.980899	FALSE	FALSE	FALSE	FALSE	FALSE	FALSE	FALSE	FALSE
cg26242531	14	104190678	37	ZFYVE21	Body	chr14:104193901-104194627	N_Shelf	ZFYVE21	FALSE	-0.096265	0.161589	-0.595738	0.55135	0.978718	0.305883	0.0605711	5.04999	4.41834e-07	5.83609e-05	-0.0969834	-0.609602	0.159093	0.542126	0.992297	FALSE	FALSE	TRUE	FALSE	TRUE	FALSE	FALSE	FALSE
cg19431495	5	454456	37	EXOC3	Body			EXOC3	FALSE	-0.128409	0.216075	-0.594281	0.552324	0.97914	-0.0963785	0.0397915	-2.42209	0.0154316	0.072785	-0.133023	-0.625844	0.212549	0.531417	0.992297	FALSE	FALSE	FALSE	FALSE	FALSE	FALSE	FALSE	FALSE
cg10843343	12	53298027	37	KRT8	Body	chr12:53297442-53297824	S_Shore	KRT8	FALSE	-0.0448403	0.0754997	-0.593913	0.55257	0.97914	-0.210958	0.0648414	-3.25344	0.00114016	0.015349	-0.0334328	-0.448685	0.0745129	0.653659	0.992297	FALSE	FALSE	FALSE	FALSE	TRUE	FALSE	FALSE	FALSE
cg24838345	8	125737353	37	MTSS1	Body	chr8:125739685-125741266	N_Shelf	MTSS1	FALSE	0.0655001	0.110292	0.593879	0.552593	0.97914	-0.287293	0.0548309	-5.23962	1.60906e-07	3.00252e-05	0.0742706	0.683525	0.108658	0.494275	0.992297	FALSE	FALSE	TRUE	FALSE	TRUE	FALSE	FALSE	FALSE
cg26693601	4	10119697	37	WDR1;WDR1	TSS1500;TSS1500	chr4:10117575-10118952	S_Shore	WDR1	FALSE	-0.044105	0.0745729	-0.591435	0.554229	0.97914	-0.0957927	0.0406394	-2.35714	0.0184163	0.0800209	-0.0255269	-0.346931	0.0735792	0.728643	0.996492	FALSE	FALSE	FALSE	FALSE	FALSE	FALSE	FALSE	FALSE
cg03438552	6	32805548	37	TAP2;TAP2	Body;Body	chr6:32806284-32806669	N_Shore	HLA-DQA1	TRUE	0.0585315	0.0990752	0.590778	0.554669	0.97914	-0.0976793	0.0478965	-2.03938	0.0414121	0.125086	0.0397056	0.406556	0.0976631	0.684334	0.994867	FALSE	FALSE	FALSE	FALSE	FALSE	FALSE	FALSE	FALSE
cg00893603	13	26587011	37	ATP8A2	Body	chr13:26586287-26586761	S_Shore	ATP8A2	FALSE	-0.0328047	0.0555475	-0.590571	0.554808	0.97914	-0.307931	0.0758155	-4.06159	4.87397e-05	0.00198491	-0.0494809	-0.902963	0.0547984	0.366545	0.980899	FALSE	FALSE	FALSE	FALSE	TRUE	FALSE	FALSE	FALSE
cg12729894	11	1774378	37	HCCA2;CTSD	Body;3'UTR	chr11:1774588-1775040	N_Shore	MOB2	FALSE	0.0888911	0.151176	0.587997	0.556534	0.979155	-0.0834701	0.0377116	-2.21338	0.0268715	0.0999978	0.077793	0.520802	0.149372	0.602505	0.992297	FALSE	FALSE	FALSE	FALSE	FALSE	FALSE	FALSE	FALSE
cg11641006	2	235213874	37					ARL4C	FALSE	-0.0635523	0.108543	-0.585502	0.55821	0.979932	0.173556	0.0526984	3.29338	0.000989895	0.014007	-0.051421	-0.479298	0.107284	0.631727	0.992297	FALSE	FALSE	FALSE	FALSE	TRUE	FALSE	FALSE	FALSE
cg06857018	7	1908314	37	MAD1L1;MAD1L1;MAD1L1	Body;Body;Body	chr7:1908539-1908803	N_Shore	MAD1L1	FALSE	-0.174178	0.299018	-0.582499	0.560231	0.980266	0.133184	0.0395506	3.36744	0.000758686	0.0119818	-0.19758	-0.677584	0.291594	0.498036	0.992297	FALSE	FALSE	FALSE	FALSE	TRUE	FALSE	FALSE	FALSE
cg27191184	16	580239	37	SOLH	5'UTR	chr16:576725-577927	S_Shelf	CAPN15	FALSE	-0.0840019	0.144995	-0.579343	0.562357	0.980266	0.10212	0.0408211	2.50165	0.0123616	0.0633608	-0.0797129	-0.554155	0.143846	0.579473	0.992297	FALSE	FALSE	FALSE	FALSE	FALSE	FALSE	FALSE	FALSE
cg07520810	10	63809149	37	ARID5B	Body			ARID5B	FALSE	-0.0449198	0.0775849	-0.578976	0.562605	0.980266	-0.105628	0.0476717	-2.21574	0.0267095	0.0996945	-0.0486682	-0.635985	0.0765242	0.524786	0.992297	FALSE	FALSE	FALSE	FALSE	FALSE	FALSE	FALSE	FALSE
cg07086380	5	118691033	37	TNFAIP8;TNFAIP8	Body;TSS1500	chr5:118691401-118691759	N_Shore	TNFAIP8	FALSE	0.0849526	0.147599	0.575563	0.564911	0.980266	-0.0844898	0.0369145	-2.2888	0.0220912	0.0892905	0.066753	0.45439	0.146907	0.649548	0.992297	FALSE	FALSE	FALSE	FALSE	FALSE	FALSE	FALSE	FALSE
cg07986199	12	2743038	37	CACNA1C;CACNA1C;CACNA1C;CACNA1C;CACNA1C;CACNA1C;CACNA1C;CACNA1C;CACNA1C;CACNA1C;CACNA1C;CACNA1C;CACNA1C;CACNA1C;CACNA1C;CACNA1C;CACNA1C;CACNA1C;CACNA1C;CACNA1C;CACNA1C;CACNA1C;CACNA1C	Body;Body;Body;Body;Body;Body;Body;Body;Body;Body;Body;Body;Body;Body;Body;Body;Body;Body;Body;Body;Body;Body;Body			CACNA1C	FALSE	-0.116718	0.202849	-0.575392	0.565026	0.980266	-0.11492	0.0453139	-2.5361	0.0112095	0.0600669	-0.128175	-0.633025	0.20248	0.526717	0.992297	FALSE	FALSE	FALSE	FALSE	FALSE	FALSE	FALSE	FALSE
cg01127300	22	38614796	37			chr22:38610335-38610828	S_Shelf	TMEM184B	FALSE	0.0908652	0.158947	0.57167	0.567545	0.980435	-0.257433	0.0674411	-3.81715	0.000135004	0.0038592	0.128763	0.835494	0.154116	0.403439	0.980899	FALSE	FALSE	FALSE	FALSE	TRUE	FALSE	FALSE	FALSE
cg15963463	1	25253237	37	RUNX3;RUNX3	Body;Body	chr1:25255527-25259005	N_Shelf	RUNX3	FALSE	-0.119821	0.209665	-0.571485	0.567671	0.980435	-0.118639	0.0400841	-2.95975	0.00307885	0.0275788	-0.114873	-0.556293	0.206497	0.57801	0.992297	FALSE	FALSE	FALSE	FALSE	TRUE	FALSE	FALSE	FALSE
cg11335172	2	103033799	37	IL18RAP	TSS1500			IL18RAP	FALSE	0.117781	0.20694	0.569153	0.569252	0.98064	0.0932132	0.0372073	2.50524	0.0122369	0.0630874	0.0866545	0.421207	0.205729	0.673604	0.994314	FALSE	FALSE	FALSE	FALSE	FALSE	FALSE	FALSE	FALSE
cg01666652	14	22987689	37					DAD1	FALSE	0.0902821	0.159099	0.56746	0.570402	0.981294	-0.0805004	0.0393257	-2.04702	0.0406563	0.12403	0.0566825	0.360154	0.157384	0.718732	0.996492	FALSE	FALSE	FALSE	FALSE	FALSE	FALSE	FALSE	FALSE
cg09279679	2	421661	37			chr2:420051-421142	S_Shore	FAM150B	FALSE	0.185186	0.327558	0.565353	0.571834	0.982669	0.117408	0.0366318	3.20509	0.00135021	0.0167039	0.145795	0.446849	0.326273	0.654984	0.992297	FALSE	FALSE	FALSE	FALSE	TRUE	FALSE	FALSE	FALSE
cg01731783	14	74211788	37	C14orf43;C14orf43	5'UTR;5'UTR			ELMSAN1	FALSE	0.167525	0.297336	0.56342	0.573149	0.982669	-0.165185	0.0378977	-4.3587	1.30837e-05	0.000757686	0.1661	0.566808	0.293045	0.570845	0.992297	FALSE	FALSE	FALSE	FALSE	TRUE	FALSE	FALSE	FALSE
cg14259466	10	135090997	37	ADAM8;ADAM8;ADAM8	TSS1500;TSS1500;TSS1500	chr10:135089969-135090491	S_Shore	ADAM8	FALSE	-0.0619784	0.110283	-0.561996	0.574119	0.982721	0.225492	0.0489627	4.60538	4.11712e-06	0.000345717	-0.0598051	-0.54871	0.108992	0.583204	0.992297	FALSE	FALSE	TRUE	FALSE	TRUE	FALSE	FALSE	FALSE
cg07069636	16	30671749	37			chr16:30669107-30671155	S_Shore	FBRS	FALSE	-0.0819066	0.150016	-0.545986	0.585076	0.983495	-0.176909	0.0488736	-3.61972	0.000294925	0.00632973	-0.049634	-0.33266	0.149203	0.739391	0.996492	FALSE	FALSE	FALSE	FALSE	TRUE	FALSE	FALSE	FALSE
cg16836589	19	30303674	37	CCNE1;CCNE1	1stExon;Body	chr19:30302856-30303681	Island	CCNE1	FALSE	-0.0270797	0.050081	-0.540718	0.588702	0.983495	-0.148147	0.070926	-2.08876	0.0367294	0.117846	-0.0393034	-0.793608	0.0495249	0.427424	0.980937	FALSE	FALSE	FALSE	FALSE	FALSE	FALSE	FALSE	FALSE
cg23966547	11	57174470	37	SLC43A3;SLC43A3;SLC43A3	3'UTR;3'UTR;3'UTR			PRG2	FALSE	-0.099366	0.187257	-0.530639	0.595669	0.984615	-0.0916931	0.0399664	-2.29426	0.0217757	0.0888494	-0.104538	-0.563984	0.185356	0.572765	0.992297	FALSE	FALSE	FALSE	FALSE	FALSE	FALSE	FALSE	FALSE
cg17065712	10	80850605	37	ZMIZ1	5'UTR			ZMIZ1	FALSE	-0.0920034	0.173813	-0.529324	0.596581	0.984615	-0.0694775	0.0357127	-1.94546	0.0517202	0.141665	-0.0492712	-0.286656	0.171883	0.774376	0.996492	FALSE	FALSE	FALSE	FALSE	FALSE	FALSE	FALSE	FALSE
cg12646820	6	13924406	37	RNF182;RNF182;RNF182;RNF182	TSS1500;TSS1500;TSS1500;TSS1500	chr6:13925099-13925510	N_Shore	RNF182	FALSE	0.130381	0.246543	0.528838	0.596918	0.984615	-0.105219	0.0433662	-2.42628	0.0152543	0.0722151	0.0722055	0.293266	0.246212	0.769319	0.996492	FALSE	FALSE	FALSE	FALSE	FALSE	FALSE	FALSE	FALSE
cg19349476	13	101315254	37	TMTC4;TMTC4	Body;Body			TMTC4	FALSE	0.168453	0.321861	0.523372	0.600716	0.986622	0.114537	0.0376929	3.03869	0.00237612	0.0232343	0.143572	0.445647	0.322166	0.655852	0.992297	FALSE	FALSE	FALSE	FALSE	TRUE	FALSE	FALSE	FALSE
cg24807547	6	37504484	37			chr6:37503538-37504291	S_Shore	MIR4462	FALSE	0.0503038	0.0962204	0.522798	0.601115	0.986622	0.103758	0.0401403	2.58489	0.00974108	0.0562658	0.0832757	0.878332	0.0948111	0.379763	0.980899	FALSE	FALSE	FALSE	FALSE	FALSE	FALSE	FALSE	FALSE
cg04736625	12	9757161	37	KLRB1	Body			KLRB1	FALSE	0.227086	0.435992	0.520849	0.602472	0.986622	0.138708	0.0387231	3.58206	0.000340895	0.00696053	0.159927	0.371447	0.43055	0.710304	0.996492	FALSE	FALSE	FALSE	FALSE	TRUE	FALSE	FALSE	FALSE
cg06294803	3	184033282	37	EIF4G1;EIF4G1;EIF4G1;EIF4G1;EIF4G1	5'UTR;5'UTR;1stExon;5'UTR;5'UTR	chr3:184032166-184033242	S_Shore	EIF4G1	FALSE	0.0772962	0.148807	0.519438	0.603455	0.98698	-0.108299	0.0419843	-2.57951	0.00989407	0.0568461	0.0589674	0.40076	0.147139	0.688597	0.996492	FALSE	FALSE	FALSE	FALSE	FALSE	FALSE	FALSE	FALSE
cg22539182	10	850393	37			chr10:851100-851525	N_Shore	LARP4B	FALSE	0.0671518	0.132059	0.5085	0.611103	0.987461	0.32769	0.0657143	4.98658	6.14574e-07	7.11808e-05	0.0533431	0.409697	0.130201	0.682028	0.994703	FALSE	FALSE	TRUE	FALSE	TRUE	FALSE	FALSE	FALSE
cg08928675	7	5528044	37	FBXL18	Body	chr7:5527926-5528180	Island	FBXL18	FALSE	0.0292561	0.0583574	0.501327	0.616141	0.987461	-0.250499	0.0759865	-3.29663	0.000978541	0.0139269	0.0463695	0.806476	0.0574964	0.419968	0.980937	FALSE	FALSE	FALSE	FALSE	TRUE	FALSE	FALSE	FALSE
cg15333769	22	26983348	37	TPST2	5'UTR	chr22:26985516-26986264	N_Shelf	TPST2	FALSE	0.140249	0.279866	0.501128	0.616281	0.987461	0.0859203	0.0390465	2.20046	0.0277743	0.101599	0.194598	0.719049	0.270632	0.472111	0.98684	FALSE	FALSE	FALSE	FALSE	FALSE	FALSE	FALSE	FALSE
cg23297413	5	10636139	37	ANKRD33B	Body			ANKRD33B	FALSE	-0.198991	0.397485	-0.500625	0.616635	0.987461	-0.0853214	0.0415104	-2.05542	0.0398384	0.122649	-0.170625	-0.430449	0.396388	0.666869	0.992959	FALSE	FALSE	FALSE	FALSE	FALSE	FALSE	FALSE	FALSE
cg04551776	5	393366	37	AHRR	Body			AHRR	FALSE	0.0884976	0.176897	0.500278	0.616879	0.987461	-0.286005	0.0535395	-5.34194	9.19567e-08	1.93041e-05	0.140221	0.829883	0.168965	0.406605	0.980899	FALSE	FALSE	TRUE	FALSE	TRUE	FALSE	FALSE	FALSE
cg02818189	1	25173236	37			chr1:25174560-25175367	N_Shore	CLIC4	FALSE	-0.0359783	0.0721283	-0.49881	0.617913	0.987513	-0.10262	0.0474869	-2.16102	0.030694	0.107148	-0.0239387	-0.334727	0.0715172	0.737831	0.996492	FALSE	FALSE	FALSE	FALSE	FALSE	FALSE	FALSE	FALSE
cg19035792	22	38382245	37			chr22:38379093-38379964	S_Shelf	POLR2F	FALSE	0.118115	0.240259	0.491617	0.62299	0.988574	0.148708	0.0438084	3.3945	0.000687539	0.0112376	0.140798	0.590404	0.238477	0.55492	0.992297	FALSE	FALSE	FALSE	FALSE	TRUE	FALSE	FALSE	FALSE
cg27653384	22	22293118	37	PPM1F	Body	chr22:22292528-22292875	S_Shore	PPM1F	FALSE	-0.0684536	0.142139	-0.481595	0.630093	0.989647	0.152184	0.0411334	3.69977	0.000215794	0.00525859	-0.0309456	-0.217962	0.141977	0.827459	0.996492	FALSE	FALSE	FALSE	FALSE	TRUE	FALSE	FALSE	FALSE
cg07461772	16	68482809	37	SMPD3	TSS1500	chr16:68480864-68482822	Island	SMPD3	FALSE	-0.0691005	0.145734	-0.474155	0.63539	0.989647	-0.151719	0.0519777	-2.91893	0.00351234	0.0298667	-0.0878211	-0.610748	0.143793	0.541366	0.992297	FALSE	FALSE	FALSE	FALSE	TRUE	FALSE	FALSE	FALSE
cg22442430	1	25876626	37	LDLRAP1	Body			LDLRAP1	FALSE	-0.125331	0.265058	-0.472843	0.636325	0.989647	-0.18633	0.0462142	-4.03189	5.53308e-05	0.00217364	-0.0693709	-0.262578	0.264191	0.792876	0.996492	FALSE	FALSE	FALSE	FALSE	TRUE	FALSE	FALSE	FALSE
cg07090714	6	6857062	37					LY86	FALSE	-0.0304418	0.0651211	-0.467464	0.640168	0.989647	-0.310009	0.0698113	-4.44067	8.96775e-06	0.000602586	-0.0388163	-0.602325	0.0644441	0.546958	0.992297	FALSE	FALSE	FALSE	FALSE	TRUE	FALSE	FALSE	FALSE
cg25903122	19	16765692	37	C19orf42	Body			SMIM7	FALSE	0.0683387	0.146454	0.466622	0.64077	0.989647	0.099574	0.0389809	2.55443	0.0106362	0.0590497	0.0788196	0.543578	0.145002	0.586732	0.992297	FALSE	FALSE	FALSE	FALSE	FALSE	FALSE	FALSE	FALSE
cg05927789	2	47171414	37	TTC7A	Body	chr2:47167858-47168978	S_Shelf	TTC7A	FALSE	0.0882723	0.189275	0.466371	0.64095	0.989647	-0.0874461	0.0418779	-2.08812	0.0367871	0.117846	0.0970596	0.518705	0.187119	0.603966	0.992297	FALSE	FALSE	FALSE	FALSE	FALSE	FALSE	FALSE	FALSE
cg26361535	8	144576604	37	ZC3H3	Body			ZC3H3	FALSE	-0.0702268	0.154026	-0.45594	0.648433	0.991256	-0.338287	0.0661217	-5.11613	3.11871e-07	4.87219e-05	-0.0367225	-0.24262	0.151358	0.8083	0.996492	FALSE	FALSE	TRUE	FALSE	TRUE	FALSE	FALSE	FALSE
cg15794034	11	118095775	37	AMICA1;AMICA1	1stExon;5'UTR			AMICA1	FALSE	-0.0372495	0.0819185	-0.454714	0.649315	0.991256	-0.161225	0.0490052	-3.28995	0.00100205	0.0140824	-0.0379707	-0.470342	0.0807299	0.638111	0.992297	FALSE	FALSE	FALSE	FALSE	TRUE	FALSE	FALSE	FALSE
cg16558846	14	106373308	37					KIAA0125	FALSE	-0.167798	0.370142	-0.453334	0.650308	0.991256	-0.251714	0.0784551	-3.20838	0.00133487	0.0165752	-0.191856	-0.532088	0.360572	0.594665	0.992297	FALSE	FALSE	FALSE	FALSE	TRUE	FALSE	FALSE	FALSE
cg14058851	6	15505949	37	JARID2	Body			JARID2	FALSE	0.191258	0.422429	0.452758	0.650723	0.991518	0.14391	0.044209	3.25522	0.00113305	0.0153051	0.0207636	0.0492304	0.421764	0.960736	0.999637	FALSE	FALSE	FALSE	FALSE	TRUE	FALSE	FALSE	FALSE
cg25921609	17	8379225	37	MYH10	Body	chr17:8380172-8380539	N_Shore	MYH10	FALSE	-0.0840716	0.186954	-0.449692	0.652933	0.992132	0.104809	0.0427461	2.45189	0.014211	0.0694791	-0.131303	-0.722648	0.181697	0.469896	0.98684	FALSE	FALSE	FALSE	FALSE	FALSE	FALSE	FALSE	FALSE
cg07516196	6	30044002	37	RNF39;RNF39	TSS1500;TSS1500	chr6:30042918-30043500	S_Shore	GPX6	TRUE	-0.0496853	0.111446	-0.445825	0.655724	0.992238	0.107215	0.0470065	2.28085	0.0225572	0.0905745	0.0532412	0.482901	0.110253	0.629166	0.992297	FALSE	FALSE	FALSE	FALSE	FALSE	FALSE	FALSE	FALSE
cg16791210	2	85581378	37	ELMOD3;ELMOD3;ELMOD3;RETSAT;ELMOD3	TSS1500;TSS1500;TSS1500;Body;TSS1500	chr2:85581618-85581963	N_Shore	RETSAT	FALSE	0.16634	0.374171	0.444557	0.65664	0.992238	-0.094868	0.0449585	-2.11012	0.0348478	0.114816	0.0520485	0.13763	0.378179	0.890533	0.999554	FALSE	FALSE	FALSE	FALSE	FALSE	FALSE	FALSE	FALSE
cg16932017	13	52028209	37	INTS6;INTS6;INTS6	TSS1500;TSS1500;TSS1500	chr13:52025691-52027946	S_Shore	INTS6	FALSE	0.0947353	0.214785	0.441069	0.659163	0.992249	-0.0724718	0.0344789	-2.10192	0.0355605	0.115682	0.0415313	0.193137	0.215036	0.846852	0.996492	FALSE	FALSE	FALSE	FALSE	FALSE	FALSE	FALSE	FALSE
cg18316974	1	92947035	37	GFI1;GFI1;GFI1	Body;Body;Body	chr1:92945907-92952609	Island	GFI1	FALSE	0.0309685	0.0703687	0.440089	0.659873	0.992249	-0.479459	0.0767162	-6.24978	4.11039e-10	2.12401e-07	0.0254435	0.365465	0.0696194	0.714764	0.996492	FALSE	FALSE	TRUE	FALSE	TRUE	FALSE	FALSE	FALSE
cg26253500	7	136641740	37	CHRM2;CHRM2;CHRM2;CHRM2;CHRM2;CHRM2;CHRM2;CHRM2	5'UTR;5'UTR;5'UTR;5'UTR;5'UTR;5'UTR;5'UTR;5'UTR			CHRM2	FALSE	0.0310674	0.0718731	0.432253	0.665557	0.99402	0.128135	0.0475253	2.69614	0.00701473	0.0462097	0.0345613	0.487087	0.0709552	0.626197	0.992297	FALSE	FALSE	FALSE	FALSE	TRUE	FALSE	FALSE	FALSE
cg17907003	1	117533414	37					PTGFRN	FALSE	0.103378	0.242665	0.426011	0.6701	0.99402	-0.124918	0.0472011	-2.64651	0.00813265	0.0503523	0.0634294	0.262279	0.24184	0.793107	0.996492	FALSE	FALSE	FALSE	FALSE	FALSE	FALSE	FALSE	FALSE
cg25557175	11	32193776	37					RCN1	FALSE	0.0697486	0.163957	0.425407	0.67054	0.99402	-0.0994354	0.0427115	-2.32807	0.0199084	0.0841167	0.154383	0.976659	0.158073	0.328738	0.979034	FALSE	FALSE	FALSE	FALSE	FALSE	FALSE	FALSE	FALSE
cg02470871	3	119278637	37	CD80	TSS200			CD80	FALSE	0.0526085	0.123924	0.424522	0.671185	0.99402	-0.108605	0.0449171	-2.41789	0.0156107	0.0733338	0.074359	0.609634	0.121973	0.542104	0.992297	FALSE	FALSE	FALSE	FALSE	FALSE	FALSE	FALSE	FALSE
cg06560379	6	44231305	37	NFKBIE	Body	chr6:44232880-44233447	N_Shore	NFKBIE	FALSE	-0.111612	0.263325	-0.423855	0.671671	0.994267	-0.117534	0.0435449	-2.69913	0.00695203	0.0461715	-0.180922	-0.707508	0.255717	0.479251	0.988007	FALSE	FALSE	FALSE	FALSE	TRUE	FALSE	FALSE	FALSE
cg03292675	8	21912864	37	EPB49;EPB49;EPB49	5'UTR;5'UTR;5'UTR	chr8:21914275-21914525	N_Shore	DMTN	FALSE	0.0491314	0.117793	0.417098	0.676606	0.994706	-0.162903	0.0641105	-2.54097	0.0110546	0.0597056	0.0432668	0.370794	0.116687	0.710791	0.996492	FALSE	FALSE	FALSE	FALSE	FALSE	FALSE	FALSE	FALSE
cg03450842	10	80834947	37	ZMIZ1	5'UTR			ZMIZ1	FALSE	-0.0745306	0.178766	-0.416917	0.676739	0.994706	-0.217173	0.0490899	-4.42398	9.68994e-06	0.0006259	-0.0445196	-0.256575	0.173515	0.797507	0.996492	FALSE	FALSE	FALSE	FALSE	TRUE	FALSE	FALSE	FALSE
cg09636313	16	89070025	37			chr16:89070646-89070904	N_Shore	CBFA2T3	FALSE	0.0593775	0.142934	0.415419	0.677835	0.994706	0.301739	0.0596094	5.06193	4.15036e-07	5.80847e-05	0.0285073	0.202629	0.140687	0.839425	0.996492	FALSE	FALSE	TRUE	FALSE	TRUE	FALSE	FALSE	FALSE
cg11042320	5	149534497	37	PDGFRB	5'UTR			PDGFRB	FALSE	-0.0379023	0.0914868	-0.414292	0.67866	0.994706	-0.134438	0.0428739	-3.13566	0.00171469	0.0193133	-0.0586041	-0.649498	0.0902298	0.516016	0.992297	FALSE	FALSE	FALSE	FALSE	TRUE	FALSE	FALSE	FALSE
cg18148255	12	89476250	37					LOC728084	FALSE	-0.0748481	0.180738	-0.414125	0.678783	0.994706	-0.122407	0.0376403	-3.25201	0.00114592	0.015365	-0.0411247	-0.229459	0.179225	0.818513	0.996492	FALSE	FALSE	FALSE	FALSE	TRUE	FALSE	FALSE	FALSE
cg20892919	12	65927379	37					MSRB3	FALSE	-0.144411	0.35278	-0.409352	0.682282	0.994706	-0.107369	0.0379581	-2.82862	0.00467497	0.0363481	-0.0789622	-0.22609	0.349252	0.821132	0.996492	FALSE	FALSE	FALSE	FALSE	TRUE	FALSE	FALSE	FALSE
cg11700584	14	50088544	37	RPL36AL;MGAT2	TSS1500;1stExon	chr14:50086955-50088261	S_Shore	NEMF	FALSE	-0.0523695	0.129096	-0.405663	0.68499	0.994706	-0.0940781	0.0456185	-2.06228	0.0391809	0.121741	-0.053293	-0.417481	0.127654	0.676327	0.994314	FALSE	FALSE	FALSE	FALSE	FALSE	FALSE	FALSE	FALSE
cg23161492	15	90357202	37	ANPEP	5'UTR	chr15:90357402-90358573	N_Shore	ANPEP	FALSE	0.037308	0.0920261	0.405407	0.685178	0.994706	-0.349514	0.0786841	-4.44199	8.91293e-06	0.000602586	0.0357064	0.391784	0.0911379	0.695218	0.996492	FALSE	FALSE	FALSE	FALSE	TRUE	FALSE	FALSE	FALSE
cg06762457	6	149806635	37	ZC3H12D	TSS1500			ZC3H12D	FALSE	-0.0475926	0.119394	-0.398618	0.690174	0.994706	-0.142468	0.0578323	-2.46347	0.01376	0.0680667	-0.050506	-0.425493	0.1187	0.670477	0.993391	FALSE	FALSE	FALSE	FALSE	FALSE	FALSE	FALSE	FALSE
cg24142464	1	40040489	37	PABPC4;PABPC4;PABPC4	Body;Body;Body	chr1:40041317-40042667	N_Shore	PABPC4	FALSE	0.118988	0.300267	0.396274	0.691903	0.994706	-0.108813	0.0416274	-2.61398	0.00894933	0.0531551	0.034831	0.115258	0.3022	0.908241	0.999637	FALSE	FALSE	FALSE	FALSE	FALSE	FALSE	FALSE	FALSE
cg27241845	2	233250370	37			chr2:233251361-233253414	N_Shore	ECEL1P2	FALSE	-0.0430727	0.109103	-0.394791	0.692997	0.994706	-0.170774	0.0620257	-2.75327	0.00590028	0.0415908	-0.0451697	-0.420593	0.107395	0.674053	0.994314	FALSE	FALSE	FALSE	FALSE	TRUE	FALSE	FALSE	FALSE
cg07110801	16	89623711	37	SPG7	3'UTR	chr16:89626644-89627869	N_Shelf	SPG7	FALSE	-0.0573876	0.14545	-0.394551	0.693174	0.994706	-0.0987133	0.0446316	-2.21174	0.0269849	0.100097	-0.0388768	-0.27026	0.14385	0.78696	0.996492	FALSE	FALSE	FALSE	FALSE	FALSE	FALSE	FALSE	FALSE
cg20716932	20	31331814	37	COMMD7;COMMD7	TSS200;TSS200	chr20:31330957-31331410	S_Shore	COMMD7	FALSE	0.045304	0.114934	0.394175	0.693452	0.994706	-0.12068	0.0450752	-2.67729	0.00742193	0.0476664	0.033032	0.292796	0.112816	0.769678	0.996492	FALSE	FALSE	FALSE	FALSE	TRUE	FALSE	FALSE	FALSE
cg22843803	11	65196125	37					NEAT1	FALSE	-0.0685501	0.175745	-0.390054	0.696496	0.994706	-0.0835296	0.0396591	-2.10619	0.035188	0.115123	0.00338975	0.0192827	0.175793	0.984616	0.999932	FALSE	FALSE	FALSE	FALSE	FALSE	FALSE	FALSE	FALSE
cg07180646	1	15481541	37	TMEM51;TMEM51;TMEM51;TMEM51	5'UTR;5'UTR;5'UTR;5'UTR	chr1:15479219-15481471	S_Shore	TMEM51	FALSE	0.0212198	0.0544193	0.389931	0.696588	0.994706	-0.282459	0.0707909	-3.99004	6.60613e-05	0.00239811	0.016217	0.301441	0.0537983	0.763078	0.996492	FALSE	FALSE	FALSE	FALSE	TRUE	FALSE	FALSE	FALSE
cg16734795	19	47839187	37	GPR77	TSS1500			C5AR2	FALSE	-0.0953327	0.24544	-0.388416	0.697708	0.994706	0.170698	0.0478642	3.56629	0.000362069	0.00723885	-0.142261	-0.59872	0.237609	0.54936	0.992297	FALSE	FALSE	FALSE	FALSE	TRUE	FALSE	FALSE	FALSE
cg08149865	8	21914600	37	EPB49;EPB49;EPB49;EPB49	TSS1500;5'UTR;5'UTR;5'UTR	chr8:21914275-21914525	S_Shore	DMTN	FALSE	-0.0823568	0.213361	-0.385997	0.699499	0.994706	-0.154614	0.0566954	-2.7271	0.00638935	0.0441578	-0.0829505	-0.39498	0.210012	0.692858	0.996492	FALSE	FALSE	FALSE	FALSE	TRUE	FALSE	FALSE	FALSE
cg26908328	5	79552537	37	SERINC5	TSS1500	chr5:79551369-79552294	S_Shore	SERINC5	FALSE	-0.0345944	0.0899774	-0.384479	0.700624	0.994706	-0.155867	0.0555972	-2.8035	0.00505511	0.0377736	-0.0207884	-0.233777	0.0889243	0.815158	0.996492	FALSE	FALSE	FALSE	FALSE	TRUE	FALSE	FALSE	FALSE
cg16145216	1	42385662	37	HIVEP3;HIVEP3	TSS1500;TSS1500	chr1:42383640-42384003	S_Shore	HIVEP3	FALSE	-0.0363573	0.0948419	-0.383347	0.701463	0.994706	0.347047	0.0789478	4.39591	1.10312e-05	0.000673706	-0.0547051	-0.584643	0.0935702	0.558788	0.992297	FALSE	FALSE	FALSE	FALSE	TRUE	FALSE	FALSE	FALSE
cg08748308	5	169695483	37	LCP2	Body			LCP2	FALSE	0.0412869	0.107768	0.383109	0.701639	0.994706	-0.134356	0.0634078	-2.11891	0.0340978	0.113596	0.0462299	0.435913	0.106053	0.6629	0.992297	FALSE	FALSE	FALSE	FALSE	FALSE	FALSE	FALSE	FALSE
cg23233742	5	139077894	37			chr5:139076542-139077179	S_Shore	CXXC5	FALSE	0.081322	0.212422	0.382832	0.701844	0.994706	-0.144186	0.054952	-2.62386	0.00869402	0.0522391	0.0561519	0.265341	0.211622	0.790747	0.996492	FALSE	FALSE	FALSE	FALSE	FALSE	FALSE	FALSE	FALSE
cg00711496	19	50191497	37	C19orf76;PRMT1;PRMT1;PRMT1	TSS1500;Body;Body;Body	chr19:50191330-50191559	Island	PRMT1	FALSE	-0.119453	0.316824	-0.377033	0.706149	0.994706	-0.370051	0.0769	-4.81211	1.49348e-06	0.00015676	-0.0751497	-0.240125	0.31296	0.810233	0.996492	FALSE	FALSE	TRUE	FALSE	TRUE	FALSE	FALSE	FALSE
cg00522883	11	57194120	37	SLC43A3;SLC43A3;SLC43A3	5'UTR;5'UTR;5'UTR	chr11:57194340-57194650	N_Shore	SLC43A3	FALSE	-0.0333824	0.0888085	-0.375892	0.706997	0.994706	-0.117942	0.0405331	-2.90976	0.00361703	0.0304104	-0.00649487	-0.0741739	0.0875627	0.940872	0.999637	FALSE	FALSE	FALSE	FALSE	TRUE	FALSE	FALSE	FALSE
cg12583553	6	33242487	37	RPS18	Body	chr6:33244677-33245554	N_Shelf	BAK1	TRUE	-0.0319606	0.0855601	-0.373546	0.708742	0.994706	-0.120016	0.0474187	-2.53098	0.0113744	0.0604765	-0.0487955	-0.578112	0.084405	0.563188	0.992297	FALSE	FALSE	FALSE	FALSE	FALSE	FALSE	FALSE	FALSE
cg18474239	6	130461938	37	L3MBTL3;L3MBTL3	3'UTR;3'UTR			L3MBTL3	FALSE	0.145523	0.393856	0.369483	0.711768	0.994706	0.0704278	0.0330828	2.12883	0.033268	0.112134	0.168079	0.4331	0.388085	0.664942	0.992404	FALSE	FALSE	FALSE	FALSE	FALSE	FALSE	FALSE	FALSE
cg16594958	7	3208793	37					CARD11	FALSE	-0.0643671	0.175814	-0.366109	0.714284	0.994706	0.112951	0.0356258	3.1705	0.00152179	0.0179878	-0.00665843	-0.0382596	0.174033	0.969481	0.99964	FALSE	FALSE	FALSE	FALSE	TRUE	FALSE	FALSE	FALSE
cg16611234	11	58870075	37			chr11:58869805-58870076	Island	FAM111B	FALSE	-0.0294126	0.0816579	-0.360193	0.718703	0.994706	-0.2558	0.0582787	-4.38925	1.13743e-05	0.000682222	-0.0128208	-0.160375	0.0799422	0.872585	0.999221	FALSE	FALSE	FALSE	FALSE	TRUE	FALSE	FALSE	FALSE
cg19784816	3	52812520	37	ITIH1;ITIH1;ITIH1;ITIH1	TSS200;TSS1500;TSS1500;Body			ITIH1	FALSE	-0.0681158	0.189643	-0.359179	0.719461	0.994706	0.160371	0.0464607	3.45176	0.000556937	0.00966746	-0.0544866	-0.289599	0.188145	0.772123	0.996492	FALSE	FALSE	FALSE	FALSE	TRUE	FALSE	FALSE	FALSE
cg02771260	11	59836817	37	MS4A3;MS4A3;MS4A3	Body;Body;Body			MS4A3	FALSE	0.0169856	0.0474257	0.358153	0.720229	0.994706	0.19683	0.0985254	1.99776	0.0457432	0.13268	0.0208163	0.444176	0.0468648	0.656915	0.992297	FALSE	FALSE	FALSE	FALSE	FALSE	FALSE	FALSE	FALSE
cg22508831	22	40573204	37	TNRC6B;TNRC6B;TNRC6B	Body;TSS1500;TSS1500			TNRC6B	FALSE	-0.143507	0.401553	-0.357379	0.720808	0.994706	-0.0769479	0.0379312	-2.02862	0.0424973	0.127163	-0.186343	-0.472146	0.394672	0.636822	0.992297	FALSE	FALSE	FALSE	FALSE	FALSE	FALSE	FALSE	FALSE
cg14099685	11	47546068	37	CUGBP1	5'UTR			CELF1	FALSE	-0.0894501	0.250687	-0.356819	0.721227	0.994706	-0.104439	0.0414455	-2.51992	0.0117383	0.0614604	-0.0819999	-0.33279	0.246401	0.739293	0.996492	FALSE	FALSE	FALSE	FALSE	FALSE	FALSE	FALSE	FALSE
cg05423291	8	142162931	37	DENND3	Body			DENND3	FALSE	-0.129555	0.367562	-0.35247	0.724486	0.994706	0.0830341	0.0312224	2.65943	0.00782718	0.0491943	-0.104134	-0.28654	0.363419	0.774464	0.996492	FALSE	FALSE	FALSE	FALSE	TRUE	FALSE	FALSE	FALSE
cg25287482	1	23884847	37	ID3	3'UTR	chr1:23884842-23885087	Island	ID3	FALSE	-0.0346374	0.0988239	-0.350496	0.725966	0.994706	-0.177971	0.0627384	-2.83672	0.004558	0.0357282	-0.0305696	-0.31328	0.0975791	0.754068	0.996492	FALSE	FALSE	FALSE	FALSE	TRUE	FALSE	FALSE	FALSE
cg07202214	11	76381081	37	LRRC32;LRRC32	5'UTR;TSS200	chr11:76381449-76382295	N_Shore	LRRC32	FALSE	-0.044491	0.127998	-0.347591	0.728147	0.994706	-0.1599	0.0517567	-3.08945	0.00200526	0.0213398	-0.0600556	-0.472576	0.127081	0.636516	0.992297	FALSE	FALSE	FALSE	FALSE	TRUE	FALSE	FALSE	FALSE
cg12103569	12	132258560	37	SFRS8	Body			SFSWAP	FALSE	-0.0509377	0.147273	-0.345874	0.729437	0.994706	0.130253	0.0499267	2.60888	0.00908395	0.0537172	-0.00866233	-0.0593086	0.146055	0.952706	0.999637	FALSE	FALSE	FALSE	FALSE	FALSE	FALSE	FALSE	FALSE
cg26850624	5	429559	37	AHRR	Body			AHRR	FALSE	-0.0162757	0.0472895	-0.344171	0.730718	0.994706	0.339663	0.0942297	3.60463	0.000312596	0.00658279	-0.0203698	-0.436163	0.0467024	0.662719	0.992297	FALSE	FALSE	FALSE	FALSE	TRUE	FALSE	FALSE	FALSE
cg00008629	9	115093661	37	ROD1;ROD1;ROD1	Body;Body;5'UTR	chr9:115095149-115095919	N_Shore	MIR3134	FALSE	0.108876	0.318937	0.341373	0.732823	0.994706	-0.156994	0.0590832	-2.65716	0.00788019	0.0492889	0.134063	0.429974	0.311792	0.667214	0.992959	FALSE	FALSE	FALSE	FALSE	TRUE	FALSE	FALSE	FALSE
cg27449150	1	118197326	37					FAM46C	FALSE	-0.0976673	0.289314	-0.337582	0.735678	0.994706	-0.101001	0.0395061	-2.55659	0.0105704	0.0590497	-0.0840395	-0.296151	0.283772	0.767115	0.996492	FALSE	FALSE	FALSE	FALSE	FALSE	FALSE	FALSE	FALSE
cg12360736	3	151985869	37	MBNL1;MBNL1;LOC401093;MBNL1;LOC401093;MBNL1	1stExon;1stExon;Body;5'UTR;Body;5'UTR	chr3:151986327-151987325	N_Shore	MBNL1-AS1	FALSE	-0.0503044	0.150035	-0.335285	0.73741	0.994706	-0.0839996	0.0385467	-2.17917	0.0293194	0.104487	-0.0390996	-0.263726	0.148259	0.791991	0.996492	FALSE	FALSE	FALSE	FALSE	FALSE	FALSE	FALSE	FALSE
cg15644324	1	42384647	37	HIVEP3;HIVEP3	TSS200;TSS200	chr1:42383640-42384003	S_Shore	HIVEP3	FALSE	-0.0207094	0.0618954	-0.334587	0.737937	0.994706	0.285129	0.0656115	4.34571	1.38825e-05	0.000790318	-0.0305669	-0.500359	0.06109	0.616822	0.992297	FALSE	FALSE	FALSE	FALSE	TRUE	FALSE	FALSE	FALSE
cg03044573	1	173835265	37	GAS5;SNORD78;SNORD44;SNORD80;SNORD79	Body;TSS1500;TSS200;TSS1500;TSS1500	chr1:173837172-173837917	N_Shore	GAS5	FALSE	0.0517918	0.155263	0.333575	0.7387	0.994706	-0.0744478	0.0374236	-1.98933	0.046665	0.133623	0.0803043	0.528376	0.151983	0.597238	0.992297	FALSE	FALSE	FALSE	FALSE	FALSE	FALSE	FALSE	FALSE
cg18503234	11	68847839	37	TPCN2	Body	chr11:68849897-68850551	N_Shelf	TPCN2	FALSE	-0.0493204	0.148537	-0.332041	0.739858	0.994706	0.209749	0.0743435	2.82135	0.00478223	0.0367567	-0.0721372	-0.495221	0.145667	0.620444	0.992297	FALSE	FALSE	FALSE	FALSE	TRUE	FALSE	FALSE	FALSE
cg02532700	22	37257404	37	NCF4;NCF4	Body;Body			NCF4	FALSE	0.0227564	0.068542	0.332007	0.739884	0.994706	-0.17417	0.0596112	-2.92177	0.00348046	0.0297084	0.024509	0.361999	0.0677046	0.717353	0.996492	FALSE	FALSE	FALSE	FALSE	TRUE	FALSE	FALSE	FALSE
cg22726349	1	2990678	37	PRDM16;PRDM16	Body;Body	chr1:2990030-2990718	Island	PRDM16	FALSE	-0.0501769	0.152778	-0.32843	0.742587	0.994706	-0.125316	0.0588283	-2.1302	0.0331548	0.111921	-0.0624645	-0.4114	0.151834	0.680779	0.994703	FALSE	FALSE	FALSE	FALSE	FALSE	FALSE	FALSE	FALSE
cg21473814	19	18873268	37	CRTC1;CRTC1	Body;Body	chr19:18873019-18873349	Island	CRTC1	FALSE	0.0549648	0.169259	0.324738	0.74538	0.994706	0.329637	0.0652817	5.04945	4.43072e-07	5.83609e-05	0.0725537	0.431374	0.168192	0.666196	0.992958	FALSE	FALSE	TRUE	FALSE	TRUE	FALSE	FALSE	FALSE
cg10788371	11	76381040	37	LRRC32;LRRC32;LRRC32	5'UTR;1stExon;5'UTR	chr11:76381449-76382295	N_Shore	LRRC32	FALSE	-0.0400917	0.124393	-0.3223	0.747226	0.994706	-0.190298	0.0589906	-3.22591	0.00125573	0.0161417	-0.0570777	-0.461525	0.123672	0.644422	0.992297	FALSE	FALSE	FALSE	FALSE	TRUE	FALSE	FALSE	FALSE
cg17471836	5	118691007	37	TNFAIP8;TNFAIP8	Body;TSS1500	chr5:118691401-118691759	N_Shore	TNFAIP8	FALSE	0.0519791	0.161636	0.32158	0.747771	0.994706	-0.0922917	0.0366702	-2.5168	0.0118425	0.0618131	0.0437238	0.273159	0.160067	0.784731	0.996492	FALSE	FALSE	FALSE	FALSE	FALSE	FALSE	FALSE	FALSE
cg19583819	5	139283051	37	NRG2;NRG2;NRG2;NRG2	Body;Body;Body;Body	chr5:139283350-139284282	N_Shore	NRG2	FALSE	-0.0609486	0.191249	-0.318688	0.749963	0.994706	-0.128225	0.0487547	-2.62999	0.00853869	0.0517221	-0.0647737	-0.342524	0.189107	0.731957	0.996492	FALSE	FALSE	FALSE	FALSE	FALSE	FALSE	FALSE	FALSE
cg18369516	20	62406721	37	ZBTB46	Body	chr20:62406463-62407179	Island	ZBTB46	FALSE	0.0234068	0.0763713	0.306487	0.759234	0.994706	-0.179263	0.0851422	-2.10546	0.0352516	0.115123	0.0273364	0.362968	0.0753136	0.716629	0.996492	FALSE	FALSE	FALSE	FALSE	FALSE	FALSE	FALSE	FALSE
cg23198334	10	76179907	37	ADK;ADK	Body;Body			ADK	FALSE	-0.0537312	0.17571	-0.305794	0.759761	0.994706	0.0988686	0.0336381	2.93918	0.00329077	0.0286992	-0.0582749	-0.337324	0.172756	0.735872	0.996492	FALSE	FALSE	FALSE	FALSE	TRUE	FALSE	FALSE	FALSE
cg04263702	7	5528266	37	FBXL18	Body	chr7:5526389-5526693	S_Shore	FBXL18	FALSE	0.0185566	0.0607117	0.305651	0.759871	0.994706	-0.294013	0.0872448	-3.36998	0.000751744	0.0119384	0.0371141	0.6207	0.059794	0.534797	0.992297	FALSE	FALSE	FALSE	FALSE	TRUE	FALSE	FALSE	FALSE
cg16361543	11	1299372	37	TOLLIP	Body	chr11:1299275-1299478	Island	TOLLIP	FALSE	0.029593	0.0969349	0.305287	0.760148	0.994706	0.151528	0.0458123	3.30758	0.000941042	0.0136701	0.00262952	0.0277504	0.0947562	0.977861	0.999932	FALSE	FALSE	FALSE	FALSE	TRUE	FALSE	FALSE	FALSE
cg01592687	19	59026138	37	ZBTB45	Body	chr19:59028055-59028288	N_Shore	ZBTB45	FALSE	0.0681736	0.223621	0.304863	0.760471	0.994706	-0.0740013	0.0346496	-2.1357	0.0327037	0.111147	0.0561369	0.257394	0.218097	0.796875	0.996492	FALSE	FALSE	FALSE	FALSE	FALSE	FALSE	FALSE	FALSE
cg00219303	22	38146969	37	TRIOBP;TRIOBP;TRIOBP	Body;Body;Body	chr22:38141761-38142999	S_Shelf	TRIOBP	FALSE	0.143776	0.47255	0.304255	0.760934	0.994706	0.11523	0.0408132	2.82335	0.00475243	0.0366114	0.186975	0.402012	0.465097	0.687675	0.996055	FALSE	FALSE	FALSE	FALSE	TRUE	FALSE	FALSE	FALSE
cg00024404	5	79552470	37	SERINC5	TSS1500	chr5:79551369-79552294	S_Shore	SERINC5	FALSE	0.0271962	0.08946	0.304004	0.761125	0.994706	-0.161844	0.0512319	-3.15904	0.00158288	0.0184926	0.043213	0.489143	0.0883443	0.624741	0.992297	FALSE	FALSE	FALSE	FALSE	TRUE	FALSE	FALSE	FALSE
cg23014425	17	46648525	37	HOXB3	5'UTR			HOXB3	FALSE	0.0532461	0.177041	0.300756	0.7636	0.994706	-0.143095	0.0391642	-3.65373	0.000258458	0.00586563	0.0335704	0.191388	0.175405	0.848222	0.996492	FALSE	FALSE	FALSE	FALSE	TRUE	FALSE	FALSE	FALSE
cg11697194	5	964196	37					LOC100506688	FALSE	-0.0682284	0.227001	-0.300565	0.763746	0.994706	-0.119863	0.0362425	-3.30724	0.000942186	0.0136701	-0.047306	-0.209851	0.225427	0.833784	0.996492	FALSE	FALSE	FALSE	FALSE	TRUE	FALSE	FALSE	FALSE
cg20146909	1	90289611	37	LRRC8D;LRRC8D	5'UTR;5'UTR	chr1:90286189-90287222	S_Shelf	LRRC8D	FALSE	-0.0709495	0.236144	-0.300451	0.763833	0.994706	-0.125294	0.0486759	-2.57404	0.0100519	0.0572733	-0.109547	-0.469289	0.233433	0.638863	0.992297	FALSE	FALSE	FALSE	FALSE	FALSE	FALSE	FALSE	FALSE
cg05757530	16	57038916	37	NLRC5	5'UTR			NLRC5	FALSE	-0.0464299	0.154615	-0.300293	0.763954	0.994706	-0.0900074	0.0462641	-1.94551	0.0517133	0.141665	-0.0207716	-0.136731	0.151915	0.891243	0.999554	FALSE	FALSE	FALSE	FALSE	FALSE	FALSE	FALSE	FALSE
cg04800503	17	46648533	37	HOXB3	5'UTR			HOXB3	FALSE	-0.0465239	0.154936	-0.300279	0.763964	0.994706	-0.145718	0.0440187	-3.31037	0.000931723	0.0136401	-0.0585203	-0.384106	0.152354	0.7009	0.996492	FALSE	FALSE	FALSE	FALSE	TRUE	FALSE	FALSE	FALSE
cg05969150	16	72882495	37	ZFHX3;ZFHX3	Body;Body			ZFHX3	FALSE	-0.0754976	0.251669	-0.299988	0.764187	0.994706	0.151458	0.0525207	2.88377	0.00392946	0.0321128	-0.0671052	-0.267674	0.250698	0.78895	0.996492	FALSE	FALSE	FALSE	FALSE	TRUE	FALSE	FALSE	FALSE
cg03024301	6	52440589	37	TRAM2	Body	chr6:52441269-52441793	N_Shore	TRAM2	FALSE	0.0322077	0.10859	0.2966	0.766772	0.994706	0.091962	0.0428198	2.14765	0.0317417	0.109292	0.0488973	0.456399	0.107137	0.648103	0.992297	FALSE	FALSE	FALSE	FALSE	FALSE	FALSE	FALSE	FALSE
cg10501036	14	103058097	37	RCOR1	TSS1500	chr14:103057926-103060044	Island	RCOR1	FALSE	-0.0411652	0.139049	-0.296049	0.767193	0.994706	-0.0877565	0.0322213	-2.72356	0.00645833	0.0444438	-0.0363256	-0.263161	0.138036	0.792427	0.996492	FALSE	FALSE	FALSE	FALSE	TRUE	FALSE	FALSE	FALSE
cg05460226	17	8804279	37	PIK3R5;PIK3R5	Body;Body			PIK3R5	FALSE	0.0671169	0.227632	0.294848	0.76811	0.994706	-0.145838	0.0470046	-3.10264	0.00191805	0.0207337	0.0912845	0.410213	0.22253	0.68165	0.994703	FALSE	FALSE	FALSE	FALSE	TRUE	FALSE	FALSE	FALSE
cg08640824	1	2162506	37	SKI	Body	chr1:2158212-2161173	S_Shore	SKI	FALSE	0.032529	0.110931	0.293237	0.769341	0.994762	-0.0972874	0.0485032	-2.00579	0.0448784	0.131707	0.022822	0.209102	0.109143	0.834369	0.996492	FALSE	FALSE	FALSE	FALSE	FALSE	FALSE	FALSE	FALSE
cg05906166	19	16437057	37	KLF2	Body	chr19:16435202-16438064	Island	KLF2	FALSE	0.0201983	0.0698695	0.289085	0.772516	0.996141	-0.246466	0.08482	-2.90575	0.00366376	0.0306881	0.0207119	0.299552	0.0691429	0.764519	0.996492	FALSE	FALSE	FALSE	FALSE	TRUE	FALSE	FALSE	FALSE
cg05396397	1	11908164	37	NPPA	TSS1500			NPPA	FALSE	-0.0185642	0.0653449	-0.284096	0.776337	0.996789	0.422801	0.0896282	4.71728	2.3902e-06	0.000226148	0.0130622	0.201278	0.0648962	0.840481	0.996492	FALSE	FALSE	TRUE	FALSE	TRUE	FALSE	FALSE	FALSE
cg24188561	19	39387769	37	SIRT2;SIRT2	5'UTR;Body	chr19:39390033-39390895	N_Shelf	SIRT2	FALSE	0.0695247	0.246386	0.282178	0.777807	0.997104	0.148485	0.037069	4.00565	6.1848e-05	0.00231865	0.122839	0.507328	0.242129	0.611925	0.992297	FALSE	FALSE	FALSE	FALSE	TRUE	FALSE	FALSE	FALSE
cg19030554	16	1822289	37	NME3;MRPS34;EME2	TSS1500;Body;TSS1500	chr16:1820311-1823954	Island	MRPS34	FALSE	-0.0130633	0.0476372	-0.274224	0.783912	0.997104	-0.180718	0.0811054	-2.22819	0.0258681	0.0984548	-0.0118676	-0.251828	0.0471259	0.801174	0.996492	FALSE	FALSE	FALSE	FALSE	FALSE	FALSE	FALSE	FALSE
cg06716182	11	96074944	37	MAML2	1stExon			MAML2	FALSE	0.0226316	0.0853718	0.265095	0.790936	0.997857	0.188279	0.0768235	2.4508	0.0142538	0.0696378	0.0241502	0.287175	0.0840956	0.773978	0.996492	FALSE	FALSE	FALSE	FALSE	FALSE	FALSE	FALSE	FALSE
cg14623715	6	136174534	37	PDE7B	Body			PDE7B	FALSE	-0.0593009	0.226769	-0.261503	0.793704	0.997857	-0.151145	0.0538565	-2.80643	0.00500934	0.0375988	-0.0774335	-0.348806	0.221996	0.727235	0.996492	FALSE	FALSE	FALSE	FALSE	TRUE	FALSE	FALSE	FALSE
cg14796406	7	80547689	37	SEMA3C	5'UTR	chr7:80548306-80548726	N_Shore	SEMA3C	FALSE	-0.0259275	0.10015	-0.258887	0.795722	0.997857	-0.17869	0.048688	-3.6701	0.00024246	0.00558588	-0.015932	-0.161271	0.0987902	0.87188	0.999221	FALSE	FALSE	FALSE	FALSE	TRUE	FALSE	FALSE	FALSE
cg03274391	3	22413232	37			chr3:22413492-22414365	N_Shore	ZNF385D	FALSE	-0.0291026	0.113085	-0.257352	0.796907	0.997857	0.493157	0.0867978	5.68168	1.33378e-08	4.71571e-06	-0.00677687	-0.0602093	0.112555	0.951989	0.999637	FALSE	FALSE	TRUE	FALSE	TRUE	FALSE	FALSE	FALSE
cg21566642	2	233284661	37			chr2:233283397-233285959	Island	ALPPL2	FALSE	-0.0626584	0.245412	-0.255319	0.798476	0.997857	-0.967623	0.136874	-7.06946	1.55542e-12	1.3061e-09	-0.00997745	-0.0422643	0.236073	0.966288	0.999637	FALSE	FALSE	TRUE	FALSE	TRUE	FALSE	FALSE	FALSE
cg06595162	21	40141040	37	NCRNA00114;NCRNA00114	Body;TSS200			LINC00114	FALSE	-0.0370719	0.148563	-0.249536	0.802946	0.997857	-0.0904031	0.0414428	-2.1814	0.029154	0.104229	-0.0510685	-0.346275	0.14748	0.729136	0.996492	FALSE	FALSE	FALSE	FALSE	FALSE	FALSE	FALSE	FALSE
cg14120703	9	139416102	37	NOTCH1	Body	chr9:139417115-139417518	N_Shore	NOTCH1	FALSE	0.0830408	0.333744	0.248816	0.803503	0.997857	-0.0826109	0.0385168	-2.1448	0.0319687	0.109756	0.0181956	0.0551154	0.330136	0.956047	0.999637	FALSE	FALSE	FALSE	FALSE	FALSE	FALSE	FALSE	FALSE
cg12547807	1	9473751	37					SPSB1	FALSE	-0.0795649	0.323491	-0.245957	0.805716	0.997857	-0.186347	0.0510415	-3.65089	0.000261336	0.00587144	-0.150772	-0.477501	0.315752	0.633005	0.992297	FALSE	FALSE	FALSE	FALSE	TRUE	FALSE	FALSE	FALSE
cg09197783	11	57176720	37	SLC43A3;SLC43A3;SLC43A3	Body;Body;Body			PRG2	FALSE	-0.0409036	0.166814	-0.245205	0.806297	0.997857	-0.15447	0.0449487	-3.4366	0.000589076	0.00999293	-0.0264677	-0.160291	0.165123	0.872652	0.999221	FALSE	FALSE	FALSE	FALSE	TRUE	FALSE	FALSE	FALSE
cg16310077	14	105554214	37			chr14:105553233-105554883	Island	GPR132	FALSE	0.0105454	0.0431138	0.244594	0.806771	0.997857	-0.259363	0.0985973	-2.63053	0.00852522	0.0516872	0.00145076	0.0340731	0.042578	0.972819	0.999932	FALSE	FALSE	FALSE	FALSE	FALSE	FALSE	FALSE	FALSE
cg26276120	12	6977747	37	TPI1;TPI1;TPI1	Body;Body;Body	chr12:6976392-6977393	S_Shore	TPI1	FALSE	-0.025981	0.108646	-0.239135	0.811001	0.997857	-0.0973702	0.0437364	-2.2263	0.0259944	0.0984765	-0.034825	-0.323209	0.107748	0.746537	0.996492	FALSE	FALSE	FALSE	FALSE	FALSE	FALSE	FALSE	FALSE
cg03785076	2	241936915	37	SNED1	TSS1500	chr2:241937716-241938468	N_Shore	SNED1	FALSE	0.0689588	0.293512	0.234944	0.814252	0.997857	-0.0925181	0.0400004	-2.31293	0.0207266	0.0863732	0.0479192	0.16622	0.288288	0.867984	0.999221	FALSE	FALSE	FALSE	FALSE	FALSE	FALSE	FALSE	FALSE
cg02481950	16	21665002	37	METTL9;IGSF6;METTL9	Body;TSS1500;Body			METTL9	FALSE	-0.0341593	0.147334	-0.231849	0.816655	0.997857	0.0733061	0.0366244	2.00156	0.0453316	0.132228	-0.0570321	-0.393738	0.144848	0.693775	0.996492	FALSE	FALSE	FALSE	FALSE	FALSE	FALSE	FALSE	FALSE
cg16104139	5	134829480	37			chr5:134827285-134827644	S_Shore	NEUROG1	FALSE	-0.0215474	0.0944013	-0.228253	0.81945	0.997857	-0.164221	0.0485037	-3.38575	0.000709846	0.0114903	-0.0139353	-0.148865	0.09361	0.88166	0.999221	FALSE	FALSE	FALSE	FALSE	TRUE	FALSE	FALSE	FALSE
cg18533225	22	50986813	37	KLHDC7B	1stExon	chr22:50984972-50988141	Island	KLHDC7B	FALSE	0.0188624	0.0850021	0.221905	0.824387	0.997857	-0.210571	0.0664339	-3.16964	0.00152628	0.0179878	0.0114738	0.136328	0.0841632	0.891562	0.999554	FALSE	FALSE	FALSE	FALSE	TRUE	FALSE	FALSE	FALSE
cg01331992	9	19379118	37	RPS6	Body	chr9:19379794-19380341	N_Shore	RPS6	FALSE	-0.0515971	0.234988	-0.219574	0.826203	0.997857	-0.0908327	0.039855	-2.27908	0.0226624	0.0908342	-0.0395866	-0.170094	0.232734	0.864936	0.999221	FALSE	FALSE	FALSE	FALSE	FALSE	FALSE	FALSE	FALSE
cg00910503	17	80393666	37	HEXDC	Body	chr17:80393470-80393752	Island	HEXDC	FALSE	0.097982	0.448943	0.21825	0.827234	0.997857	0.171889	0.0457212	3.7595	0.000170251	0.00455652	-0.0232254	-0.0525544	0.441929	0.958087	0.999637	FALSE	FALSE	FALSE	FALSE	TRUE	FALSE	FALSE	FALSE
cg27537125	1	25349681	37					RUNX3	FALSE	-0.0467205	0.220626	-0.211763	0.832292	0.997857	-0.203199	0.0457592	-4.44062	8.97019e-06	0.000602586	-0.0777315	-0.356472	0.218058	0.721487	0.996492	FALSE	FALSE	FALSE	FALSE	TRUE	FALSE	FALSE	FALSE
cg21913886	1	15485346	37	TMEM51;TMEM51;TMEM51;TMEM51	5'UTR;5'UTR;5'UTR;5'UTR	chr1:15479219-15481471	S_Shelf	TMEM51	FALSE	-0.0136585	0.0648344	-0.210667	0.833147	0.997857	-0.316975	0.0658171	-4.816	1.46465e-06	0.000156175	-0.0220596	-0.343629	0.0641961	0.731125	0.996492	FALSE	FALSE	TRUE	FALSE	TRUE	FALSE	FALSE	FALSE
cg25189904	1	68299493	37	GNG12	TSS1500	chr1:68298371-68299315	S_Shore	GNG12-AS1	FALSE	-0.0238508	0.114228	-0.208801	0.834604	0.997857	-0.371739	0.0671956	-5.5322	3.1624e-08	9.23646e-06	-0.00830062	-0.0742642	0.111771	0.9408	0.999637	FALSE	FALSE	TRUE	FALSE	TRUE	FALSE	FALSE	FALSE
cg00210249	10	71135679	37	HK1;HK1;HK1;HK1;HK1	Body;Body;Body;Body;Body			HK1	FALSE	0.0409017	0.200361	0.20414	0.838244	0.997857	0.234195	0.0602702	3.88574	0.000102017	0.00324696	0.0843747	0.424727	0.198656	0.671036	0.993391	FALSE	FALSE	FALSE	FALSE	TRUE	FALSE	FALSE	FALSE
cg00581603	1	53442535	37	SCP2;SCP2	Body;Body			SCP2	FALSE	-0.0201095	0.0988929	-0.203347	0.838864	0.997857	0.0838975	0.0376024	2.23118	0.0256693	0.0980316	0.00128456	0.0132231	0.097145	0.98945	0.999932	FALSE	FALSE	FALSE	FALSE	FALSE	FALSE	FALSE	FALSE
cg12814335	17	1466713	37	PITPNA	TSS1500	chr17:1465159-1466312	S_Shore	PITPNA	FALSE	-0.0380194	0.193088	-0.196902	0.843904	0.997857	0.114012	0.0472469	2.41311	0.0158169	0.0737352	-0.0244101	-0.127796	0.191008	0.89831	0.999637	FALSE	FALSE	FALSE	FALSE	FALSE	FALSE	FALSE	FALSE
cg25648203	5	395444	37	AHRR	Body			AHRR	FALSE	-0.0261988	0.137541	-0.19048	0.848933	0.997857	-0.40671	0.0650461	-6.25264	4.03564e-10	2.12401e-07	-0.0424779	-0.309258	0.137354	0.757125	0.996492	FALSE	FALSE	TRUE	FALSE	TRUE	FALSE	FALSE	FALSE
cg01206728	7	158714457	37	WDR60	Body	chr7:158712559-158713094	S_Shore	WDR60	FALSE	-0.0408308	0.216699	-0.188422	0.850546	0.997857	0.113527	0.0366164	3.10044	0.00193235	0.0208292	-0.13195	-0.636475	0.207313	0.524467	0.992297	FALSE	FALSE	FALSE	FALSE	TRUE	FALSE	FALSE	FALSE
cg13633560	11	76380921	37	LRRC32;LRRC32;LRRC32	5'UTR;1stExon;5'UTR	chr11:76381449-76382295	N_Shore	LRRC32	FALSE	-0.0219845	0.117449	-0.187183	0.851517	0.997857	-0.101406	0.0470355	-2.15596	0.031087	0.108091	0.000658224	0.00565917	0.116311	0.995485	0.999932	FALSE	FALSE	FALSE	FALSE	FALSE	FALSE	FALSE	FALSE
cg23973524	19	18873222	37	CRTC1;CRTC1	Body;Body	chr19:18873019-18873349	Island	CRTC1	FALSE	0.0318818	0.17258	0.184737	0.853436	0.997857	0.415589	0.076396	5.43992	5.33033e-08	1.3772e-05	0.0462057	0.268856	0.17186	0.78804	0.996492	FALSE	FALSE	TRUE	FALSE	TRUE	FALSE	FALSE	FALSE
cg07945582	7	26206579	37	NFE2L3	Body			NFE2L3	FALSE	-0.0259852	0.145666	-0.178389	0.858418	0.997857	-0.0810356	0.0418409	-1.93676	0.0527751	0.143707	-0.0758721	-0.530835	0.14293	0.595533	0.992297	FALSE	FALSE	FALSE	FALSE	FALSE	FALSE	FALSE	FALSE
cg07339236	20	50312490	37	ATP9A	Body			ATP9A	FALSE	0.0219597	0.12317	0.178287	0.858497	0.997857	-0.326493	0.0604143	-5.40423	6.50892e-08	1.51192e-05	0.00690969	0.0561141	0.123136	0.955251	0.999637	FALSE	FALSE	TRUE	FALSE	TRUE	FALSE	FALSE	FALSE
cg10383019	11	8103101	37	TUB;TUB	Body;Body	chr11:8102358-8102913	S_Shore	TUB	FALSE	0.0246283	0.138379	0.177978	0.858741	0.997857	0.119776	0.0405315	2.95514	0.0031253	0.0278075	0.0470725	0.344506	0.136638	0.730466	0.996492	FALSE	FALSE	FALSE	FALSE	TRUE	FALSE	FALSE	FALSE
cg27430637	1	26646801	37	CD52	3'UTR			CD52	FALSE	0.0317244	0.179078	0.177154	0.859387	0.997857	-0.0903064	0.0388264	-2.3259	0.0200238	0.0843006	0.0321713	0.18059	0.178145	0.856689	0.997334	FALSE	FALSE	FALSE	FALSE	FALSE	FALSE	FALSE	FALSE
cg03991871	5	368447	37	AHRR	Body	chr5:370185-370422	N_Shore	AHRR	FALSE	-0.0115967	0.0661212	-0.175386	0.860777	0.997857	-0.521465	0.096501	-5.40373	6.52695e-08	1.51192e-05	0.00233383	0.0358264	0.0651429	0.971421	0.999932	FALSE	FALSE	TRUE	FALSE	TRUE	FALSE	FALSE	FALSE
cg17024919	3	21792248	37	ZNF385D	Body			ZNF385D	FALSE	0.016698	0.0957222	0.174442	0.861518	0.997857	-0.222995	0.0652722	-3.41639	0.000634576	0.0105256	0.0119672	0.126573	0.094548	0.899278	0.999637	FALSE	FALSE	FALSE	FALSE	TRUE	FALSE	FALSE	FALSE
cg15059065	19	17354961	37	NR2F6	Body	chr19:17355181-17356471	N_Shore	NR2F6	FALSE	0.0121201	0.0696428	0.174033	0.86184	0.997857	-0.167056	0.0540041	-3.09339	0.00197881	0.0211451	0.00389703	0.0566421	0.068801	0.95483	0.999637	FALSE	FALSE	FALSE	FALSE	TRUE	FALSE	FALSE	FALSE
cg08058672	3	51423212	37	MANF	Body	chr3:51421986-51423031	S_Shore	MANF	FALSE	-0.0443179	0.257483	-0.17212	0.863343	0.998041	-0.11133	0.0349289	-3.18732	0.00143595	0.0173806	-0.101354	-0.405614	0.249877	0.685026	0.994867	FALSE	FALSE	FALSE	FALSE	TRUE	FALSE	FALSE	FALSE
cg15892280	21	40180000	37	ETS2	5'UTR	chr21:40177002-40178667	S_Shore	ETS2	FALSE	-0.0188873	0.112841	-0.16738	0.867071	0.99836	-0.125612	0.0392894	-3.19708	0.00138824	0.0169559	-0.0163825	-0.145524	0.112575	0.884297	0.999221	FALSE	FALSE	FALSE	FALSE	TRUE	FALSE	FALSE	FALSE
cg13378013	10	62206867	37					ANK3	FALSE	-0.0268866	0.163157	-0.164789	0.86911	0.99844	0.0848284	0.0366584	2.31403	0.0206663	0.0862293	-0.052674	-0.325532	0.161809	0.744778	0.996492	FALSE	FALSE	FALSE	FALSE	FALSE	FALSE	FALSE	FALSE
cg20294304	6	34203153	37	HMGA1;HMGA1;HMGA1;HMGA1;HMGA1	TSS1500;TSS1500;TSS1500;TSS1500;TSS1500	chr6:34202567-34206193	Island	HMGA1	FALSE	-0.0568062	0.344863	-0.164721	0.869163	0.99844	-0.264872	0.0527086	-5.02522	5.02861e-07	6.25564e-05	-0.0385792	-0.111564	0.345803	0.911169	0.999637	FALSE	FALSE	TRUE	FALSE	TRUE	FALSE	FALSE	FALSE
cg01207684	16	4103167	37	ADCY9	Body			ADCY9	FALSE	0.0449428	0.275418	0.16318	0.870377	0.998693	-0.253993	0.0646909	-3.92625	8.62804e-05	0.00283551	0.079499	0.294229	0.270194	0.768583	0.996492	FALSE	FALSE	FALSE	FALSE	TRUE	FALSE	FALSE	FALSE
cg02336104	3	71481486	37	FOXP1;FOXP1	5'UTR;5'UTR			FOXP1	FALSE	0.0110043	0.0708794	0.155253	0.876622	0.998736	-0.214468	0.0581184	-3.69019	0.00022409	0.00536842	0.0205318	0.295009	0.0695972	0.767987	0.996492	FALSE	FALSE	FALSE	FALSE	TRUE	FALSE	FALSE	FALSE
cg24361265	15	44068668	37	ELL3	Body	chr15:44068586-44069792	Island	ELL3	FALSE	-0.0286512	0.186492	-0.153633	0.877899	0.998736	-0.28275	0.0704463	-4.0137	5.9775e-05	0.0022815	-0.0531749	-0.28967	0.183571	0.772069	0.996492	FALSE	FALSE	FALSE	FALSE	TRUE	FALSE	FALSE	FALSE
cg10919522	14	74227441	37	C14orf43;C14orf43	5'UTR;TSS1500	chr14:74225626-74227209	S_Shore	ELMSAN1	FALSE	-0.021565	0.142231	-0.151619	0.879487	0.998736	-0.194709	0.0459344	-4.23884	2.2468e-05	0.00110979	-0.00907793	-0.0646828	0.140345	0.948427	0.999637	FALSE	FALSE	FALSE	FALSE	TRUE	FALSE	FALSE	FALSE
cg04036898	1	46664598	37	POMGNT1;POMGNT1	Body;TSS1500			POMGNT1	FALSE	0.00969637	0.0639716	0.151573	0.879524	0.998736	-0.117884	0.049511	-2.38096	0.0172674	0.0775894	-0.00274385	-0.0434695	0.0631213	0.965327	0.999637	FALSE	FALSE	FALSE	FALSE	FALSE	FALSE	FALSE	FALSE
cg16031065	16	70719115	37	MTSS1L	Body	chr16:70719114-70720441	Island	MTSS1L	FALSE	-0.0159565	0.107445	-0.148509	0.881941	0.998736	-0.106701	0.0476955	-2.23714	0.0252773	0.0973394	-0.0293109	-0.276261	0.106098	0.782347	0.996492	FALSE	FALSE	FALSE	FALSE	FALSE	FALSE	FALSE	FALSE
cg01940273	2	233284934	37			chr2:233283397-233285959	Island	ALPPL2	FALSE	-0.0306549	0.206507	-0.148445	0.881992	0.998736	-0.866337	0.120805	-7.17139	7.42517e-13	7.12567e-10	0.043462	0.22085	0.196794	0.825209	0.996492	FALSE	FALSE	TRUE	FALSE	TRUE	FALSE	FALSE	FALSE
cg17320698	11	30510489	37	MPPED2;MPPED2	Body;Body			MPPED2	FALSE	0.0113454	0.0785315	0.144469	0.88513	0.998736	-0.119755	0.0463805	-2.582	0.00982295	0.0565927	-0.0025365	-0.0327926	0.0773496	0.97384	0.999932	FALSE	FALSE	FALSE	FALSE	FALSE	FALSE	FALSE	FALSE
cg26723847	11	134095652	37	VPS26B;NCAPD3	Body;TSS1500	chr11:134093696-134095491	S_Shore	VPS26B	FALSE	0.023476	0.162919	0.144097	0.885424	0.998736	-0.0859016	0.0401791	-2.13796	0.0325196	0.110859	0.0201369	0.125742	0.160145	0.899937	0.999637	FALSE	FALSE	FALSE	FALSE	FALSE	FALSE	FALSE	FALSE
cg14221612	7	22694328	37					IL6	FALSE	0.0367717	0.259851	0.141511	0.887467	0.998736	-0.0771131	0.0363947	-2.1188	0.0341075	0.113596	0.0952802	0.374551	0.254385	0.707994	0.996492	FALSE	FALSE	FALSE	FALSE	FALSE	FALSE	FALSE	FALSE
cg27627381	17	75452100	37	SEPT9;SEPT9;SEPT9;SEPT9;SEPT9;SEPT9	Body;5'UTR;Body;Body;Body;Body			SEPT9	FALSE	-0.0431483	0.307828	-0.14017	0.888525	0.998736	-0.0862771	0.0390963	-2.20679	0.027329	0.100634	-0.0556704	-0.184165	0.302286	0.853884	0.997179	FALSE	FALSE	FALSE	FALSE	FALSE	FALSE	FALSE	FALSE
cg05557932	16	3929351	37	CREBBP;CREBBP	Body;Body	chr16:3929483-3929769	N_Shore	CREBBP	FALSE	-0.0450475	0.324022	-0.139026	0.88943	0.998736	-0.0845225	0.0385289	-2.19374	0.0282538	0.102649	0.0381182	0.117177	0.325304	0.90672	0.999637	FALSE	FALSE	FALSE	FALSE	FALSE	FALSE	FALSE	FALSE
cg23126342	13	67801125	37	PCDH9;PCDH9	Body;Body	chr13:67804593-67805459	N_Shelf	PCDH9	FALSE	-0.0113134	0.0822461	-0.137555	0.890592	0.998736	0.228795	0.0655168	3.49215	0.000479143	0.00877034	-0.00630511	-0.0775882	0.0812639	0.938156	0.999637	FALSE	FALSE	FALSE	FALSE	TRUE	FALSE	FALSE	FALSE
cg14975410	3	171180070	37			chr3:171177829-171178964	S_Shore	TNIK	FALSE	-0.0106534	0.0777187	-0.137077	0.89097	0.998736	-0.121658	0.0518042	-2.34842	0.0188532	0.0811852	-0.0194228	-0.25225	0.0769982	0.800848	0.996492	FALSE	FALSE	FALSE	FALSE	FALSE	FALSE	FALSE	FALSE
cg05284742	14	93552128	37	ITPK1;ITPK1;ITPK1	Body;Body;Body			ITPK1	FALSE	0.0458181	0.335348	0.136628	0.891324	0.998736	-0.139207	0.0401126	-3.47041	0.000519662	0.00918659	-0.0111087	-0.0334158	0.332439	0.973343	0.999932	FALSE	FALSE	FALSE	FALSE	TRUE	FALSE	FALSE	FALSE
cg12332083	11	1296469	37	TOLLIP	3'UTR	chr11:1298009-1298476	N_Shore	TOLLIP	FALSE	-0.00916266	0.0702949	-0.130346	0.896293	0.998736	0.165883	0.0565384	2.93399	0.00334632	0.0289683	-0.0214664	-0.310355	0.0691674	0.756291	0.996492	FALSE	FALSE	FALSE	FALSE	TRUE	FALSE	FALSE	FALSE
cg08893087	1	93416982	37	FAM69A	Body			FAM69A	FALSE	-0.00916742	0.073147	-0.125329	0.900263	0.998736	-0.166056	0.0531489	-3.12435	0.00178197	0.0197862	0.00956143	0.13186	0.0725122	0.895095	0.999554	FALSE	FALSE	FALSE	FALSE	TRUE	FALSE	FALSE	FALSE
cg19925780	1	101509557	37					DPH5	FALSE	0.00924993	0.0741534	0.12474	0.900729	0.998736	0.120399	0.0450938	2.66997	0.0075857	0.0482557	-0.00283276	-0.0387245	0.0731517	0.96911	0.99964	FALSE	FALSE	FALSE	FALSE	TRUE	FALSE	FALSE	FALSE
cg17177006	3	5232410	37	EDEM1	Body	chr3:5228958-5230190	S_Shelf	EDEM1	FALSE	0.020873	0.172915	0.120712	0.903919	0.998926	-0.0955331	0.0407083	-2.34677	0.0189368	0.0813789	-0.0503504	-0.292795	0.171964	0.769679	0.996492	FALSE	FALSE	FALSE	FALSE	FALSE	FALSE	FALSE	FALSE
cg03345145	18	47341300	37	ACAA2	TSS1500	chr18:47339411-47340956	S_Shore	SCARNA17	FALSE	0.0101042	0.0901952	0.112026	0.910803	0.999802	0.128086	0.0353741	3.62091	0.000293567	0.00632973	0.0134644	0.151484	0.0888835	0.879594	0.999221	FALSE	FALSE	FALSE	FALSE	TRUE	FALSE	FALSE	FALSE
cg15611912	10	121300857	37	RGS10	Body	chr10:121301478-121303169	N_Shore	RGS10	FALSE	-0.00725672	0.0668667	-0.108525	0.913579	0.999802	-0.185653	0.0664825	-2.79251	0.00523008	0.0384817	0.00226501	0.0344134	0.0658176	0.972548	0.999932	FALSE	FALSE	FALSE	FALSE	TRUE	FALSE	FALSE	FALSE
cg09238801	14	74179101	37	PNMA1;PNMA1	1stExon;3'UTR	chr14:74180518-74181264	N_Shore	PNMA1	FALSE	-0.0344908	0.326817	-0.105535	0.915951	0.999802	-0.108112	0.0433294	-2.49512	0.0125914	0.0639678	-0.0141455	-0.0440882	0.320846	0.964834	0.999637	FALSE	FALSE	FALSE	FALSE	FALSE	FALSE	FALSE	FALSE
cg11413133	17	21281318	37	KCNJ12	5'UTR	chr17:21279506-21281574	Island	KCNJ12	FALSE	-0.00503075	0.049492	-0.101648	0.919036	0.999802	-0.283932	0.0995977	-2.85079	0.0043611	0.0347937	-0.0179121	-0.366169	0.0489174	0.714239	0.996492	FALSE	FALSE	FALSE	FALSE	TRUE	FALSE	FALSE	FALSE
cg13985437	11	76381044	37	LRRC32;LRRC32	5'UTR;TSS200	chr11:76381449-76382295	N_Shore	LRRC32	FALSE	-0.0120269	0.123986	-0.0970017	0.922725	0.999802	-0.149718	0.0502517	-2.97937	0.00288846	0.0267268	-0.0381672	-0.309417	0.123352	0.757005	0.996492	FALSE	FALSE	FALSE	FALSE	TRUE	FALSE	FALSE	FALSE
cg02451831	7	26578098	37	KIAA0087	Body			KIAA0087	FALSE	0.0265677	0.278514	0.095391	0.924004	0.999802	-0.175564	0.0474251	-3.70192	0.000213973	0.00524598	0.10313	0.387195	0.266351	0.698612	0.996492	FALSE	FALSE	FALSE	FALSE	TRUE	FALSE	FALSE	FALSE
cg06121808	2	113404678	37	SLC20A1	Body	chr2:113403001-113404079	S_Shore	SLC20A1	FALSE	-0.00508554	0.0550073	-0.0924521	0.926339	0.999802	-0.162198	0.0800257	-2.02682	0.0426811	0.127527	-0.0194713	-0.359406	0.0541765	0.719292	0.996492	FALSE	FALSE	FALSE	FALSE	FALSE	FALSE	FALSE	FALSE
cg17745339	5	176755199	37			chr5:176759071-176759361	N_Shelf	LMAN2	FALSE	-0.0112273	0.12309	-0.0912127	0.927324	0.999802	0.193509	0.0686172	2.82013	0.00480042	0.0368168	-0.0154174	-0.126886	0.121505	0.89903	0.999637	FALSE	FALSE	FALSE	FALSE	TRUE	FALSE	FALSE	FALSE
cg16699540	3	156793711	37					LINC00880	FALSE	0.0266357	0.294401	0.0904743	0.92791	0.999802	-0.0900652	0.0425524	-2.11657	0.0342961	0.113885	0.0378206	0.130123	0.290654	0.896469	0.999554	FALSE	FALSE	FALSE	FALSE	FALSE	FALSE	FALSE	FALSE
cg18611245	20	62338235	37	ZGPAT;ZGPAT;ZGPAT;ARFRP1;ARFRP1	TSS1500;TSS1500;TSS1500;Body;Body	chr20:62338659-62340274	N_Shore	ARFRP1	FALSE	0.00635943	0.0707471	0.0898896	0.928375	0.999802	-0.099724	0.0511751	-1.94868	0.0513334	0.14136	-0.00488101	-0.0699869	0.0697417	0.944204	0.999637	FALSE	FALSE	FALSE	FALSE	FALSE	FALSE	FALSE	FALSE
cg15339249	4	36282498	37	DTHD1	TSS1500			DTHD1	FALSE	0.00764744	0.0853509	0.0896	0.928605	0.999802	0.12469	0.0423193	2.94642	0.0032148	0.0282669	0.0334645	0.39583	0.0845427	0.692231	0.996492	FALSE	FALSE	FALSE	FALSE	TRUE	FALSE	FALSE	FALSE
cg03384915	19	16986822	37	SIN3B	Body	chr19:16986821-16987093	Island	SIN3B	FALSE	0.0197482	0.235173	0.0839733	0.933078	0.999802	-0.119326	0.0387061	-3.08289	0.00205002	0.0214853	-0.0855516	-0.361621	0.236578	0.717635	0.996492	FALSE	FALSE	FALSE	FALSE	TRUE	FALSE	FALSE	FALSE
cg01120509	16	698230	37	WDR90;FAM195A	TSS1500;3'UTR	chr16:698826-700244	N_Shore	FAM195A	FALSE	0.00930265	0.123322	0.075434	0.939869	0.999802	-0.13928	0.0497505	-2.79958	0.00511691	0.037954	0.0269018	0.220812	0.121831	0.825239	0.996492	FALSE	FALSE	FALSE	FALSE	TRUE	FALSE	FALSE	FALSE
cg27430293	16	89069935	37			chr16:89070646-89070904	N_Shore	CBFA2T3	FALSE	0.0118257	0.158187	0.0747574	0.940408	0.999802	0.196768	0.0699554	2.81277	0.00491173	0.0372211	-0.0239624	-0.154538	0.155058	0.877185	0.999221	FALSE	FALSE	FALSE	FALSE	TRUE	FALSE	FALSE	FALSE
cg00310412	15	74724918	37	SEMA7A;SEMA7A;SEMA7A	Body;Body;5'UTR	chr15:74725323-74726487	N_Shore	SEMA7A	FALSE	0.0085383	0.114819	0.0743633	0.940721	0.999802	-0.231661	0.0603164	-3.84077	0.000122651	0.00367249	0.00822571	0.0722778	0.113807	0.942381	0.999637	FALSE	FALSE	FALSE	FALSE	TRUE	FALSE	FALSE	FALSE
cg18149394	2	242446735	37	STK25	Body	chr2:242447017-242448558	N_Shore	STK25	FALSE	0.00834726	0.115197	0.0724609	0.942235	0.999802	-0.105904	0.0469287	-2.25669	0.0240273	0.094211	0.00302253	0.0266595	0.113375	0.978731	0.999932	FALSE	FALSE	FALSE	FALSE	FALSE	FALSE	FALSE	FALSE
cg25607920	1	42384365	37	HIVEP3;HIVEP3;HIVEP3;HIVEP3	1stExon;1stExon;5'UTR;5'UTR	chr1:42383640-42384003	S_Shore	HIVEP3	FALSE	-0.00380939	0.0551501	-0.0690732	0.944931	0.999835	0.291003	0.0976039	2.98147	0.00286868	0.0266171	-0.00951425	-0.174591	0.0544946	0.861401	0.998131	FALSE	FALSE	FALSE	FALSE	TRUE	FALSE	FALSE	FALSE
cg07986378	12	11898284	37	ETV6	Body			ETV6	FALSE	-0.0288422	0.455444	-0.0633276	0.949506	0.999955	-0.161963	0.044217	-3.66292	0.000249355	0.00571699	-0.157946	-0.345872	0.45666	0.729439	0.996492	FALSE	FALSE	FALSE	FALSE	TRUE	FALSE	FALSE	FALSE
cg11735008	1	42380309	37	HIVEP3;HIVEP3	5'UTR;5'UTR	chr1:42383640-42384003	N_Shelf	HIVEP3	FALSE	-0.005881	0.0951568	-0.0618032	0.95072	0.999955	0.183781	0.051101	3.59642	0.000322625	0.00673068	-0.0231536	-0.247616	0.093506	0.804431	0.996492	FALSE	FALSE	FALSE	FALSE	TRUE	FALSE	FALSE	FALSE
cg00465247	13	50703477	37			chr13:50703685-50705025	N_Shore	DLEU1	FALSE	-0.00294707	0.0498305	-0.0591418	0.952839	0.999955	-0.189282	0.0957296	-1.97726	0.0480127	0.13609	-0.0165326	-0.334883	0.0493683	0.737713	0.996492	FALSE	FALSE	FALSE	FALSE	FALSE	FALSE	FALSE	FALSE
cg00377358	20	61639277	37	BHLHE23	TSS1500	chr20:61640480-61641168	N_Shore	BHLHE23	FALSE	-0.00539292	0.0938008	-0.0574933	0.954152	0.999955	-0.193647	0.0731124	-2.64862	0.00808203	0.0501313	0.0213359	0.230968	0.0923759	0.81734	0.996492	FALSE	FALSE	FALSE	FALSE	FALSE	FALSE	FALSE	FALSE
cg00291478	10	121301041	37	RGS10	Body	chr10:121301478-121303169	N_Shore	RGS10	FALSE	0.00460552	0.0821189	0.0560836	0.955275	0.999955	-0.145324	0.0552036	-2.6325	0.00847578	0.0514339	0.0167306	0.207397	0.0806695	0.8357	0.996492	FALSE	FALSE	FALSE	FALSE	FALSE	FALSE	FALSE	FALSE
cg07251887	17	73641809	37	LOC100130933;RECQL5	TSS1500;Body			RECQL5	FALSE	0.00815238	0.165688	0.0492031	0.960757	0.999955	-0.168722	0.0472928	-3.56761	0.000360257	0.00722411	0.0175966	0.107701	0.163384	0.914233	0.999637	FALSE	FALSE	FALSE	FALSE	TRUE	FALSE	FALSE	FALSE
cg19889780	2	73114144	37	SPR	TSS1500	chr2:73114219-73114920	N_Shore	SPR	FALSE	-0.0121632	0.252981	-0.0480796	0.961653	0.999955	-0.103761	0.0406112	-2.55499	0.010619	0.0590497	-0.072156	-0.288303	0.250279	0.773115	0.996492	FALSE	FALSE	FALSE	FALSE	FALSE	FALSE	FALSE	FALSE
cg08426200	15	78802280	37	AGPHD1;AGPHD1	5'UTR;5'UTR	chr15:78799546-78800327	S_Shore	HYKK	FALSE	0.00694131	0.156	0.0444957	0.964509	0.999955	-0.114913	0.0513916	-2.23603	0.0253496	0.0973394	0.0697576	0.453269	0.153899	0.650355	0.992297	FALSE	FALSE	FALSE	FALSE	FALSE	FALSE	FALSE	FALSE
cg24088496	11	96071506	37	MAML2	Body			MAML2	FALSE	0.0104889	0.236272	0.0443934	0.964591	0.999955	-0.186759	0.0493149	-3.78706	0.000152438	0.00421408	-0.0134472	-0.0570917	0.235537	0.954472	0.999637	FALSE	FALSE	FALSE	FALSE	TRUE	FALSE	FALSE	FALSE
cg10399789	1	92945668	37	GFI1;GFI1;GFI1	Body;Body;Body	chr1:92945907-92952609	N_Shore	GFI1	FALSE	0.00305258	0.0773151	0.0394824	0.968506	0.999955	-0.140168	0.0595677	-2.35308	0.0186185	0.080536	-0.0160386	-0.210301	0.0762649	0.833433	0.996492	FALSE	FALSE	FALSE	FALSE	FALSE	FALSE	FALSE	FALSE
cg25305703	8	128378218	37					CASC8	FALSE	-0.00568023	0.147847	-0.0384197	0.969353	0.999955	-0.208325	0.0534778	-3.89555	9.79771e-05	0.00314917	0.000171736	0.00117687	0.145927	0.999061	0.999932	FALSE	FALSE	FALSE	FALSE	TRUE	FALSE	FALSE	FALSE
cg09596260	16	50338380	37	ADCY7	Body			ADCY7	FALSE	-0.0117742	0.316894	-0.0371551	0.970361	0.999955	0.116496	0.0359568	3.23988	0.0011958	0.0157201	0.093442	0.305923	0.305443	0.759664	0.996492	FALSE	FALSE	FALSE	FALSE	TRUE	FALSE	FALSE	FALSE
cg12983285	20	62168794	37	PTK6	TSS200	chr20:62168432-62168684	S_Shore	PTK6	FALSE	0.00693294	0.235972	0.0293803	0.976561	0.999955	-0.214756	0.0518807	-4.13941	3.482e-05	0.00158786	-0.0332906	-0.143236	0.232418	0.886104	0.999221	FALSE	FALSE	FALSE	FALSE	TRUE	FALSE	FALSE	FALSE
cg25879836	11	6632799	37	TAF10	Body	chr11:6632879-6633787	N_Shore	TAF10	FALSE	-0.00847922	0.323773	-0.0261888	0.979107	0.999955	-0.10566	0.0417783	-2.52907	0.0114365	0.0605697	0.0378119	0.118	0.32044	0.906068	0.999637	FALSE	FALSE	FALSE	FALSE	FALSE	FALSE	FALSE	FALSE
cg05897963	19	30157918	37	PLEKHF1	5'UTR	chr19:30156038-30156795	S_Shore	PLEKHF1	FALSE	0.00494135	0.195057	0.0253328	0.979789	0.999955	-0.109869	0.0566597	-1.93911	0.0524884	0.143275	-0.0219802	-0.114367	0.19219	0.908947	0.999637	FALSE	FALSE	FALSE	FALSE	FALSE	FALSE	FALSE	FALSE
cg24683623	4	123747447	37	FGF2	TSS1500	chr4:123747740-123748980	N_Shore	FGF2	FALSE	-0.00428265	0.169659	-0.0252427	0.979861	0.999955	-0.0877923	0.0394174	-2.22725	0.0259307	0.0984594	-0.0145076	-0.0860984	0.168501	0.931388	0.999637	FALSE	FALSE	FALSE	FALSE	FALSE	FALSE	FALSE	FALSE
cg11660018	11	86510915	37	PRSS23	TSS1500	chr11:86511184-86511889	N_Shore	PRSS23	FALSE	0.00321161	0.128038	0.0250833	0.979989	0.999955	-0.394291	0.0680601	-5.79328	6.9025e-09	2.72756e-06	0.0281479	0.223934	0.125697	0.822809	0.996492	FALSE	FALSE	TRUE	FALSE	TRUE	FALSE	FALSE	FALSE
cg03707168	19	49379127	37	PPP1R15A	Body	chr19:49375484-49375928	S_Shelf	PPP1R15A	FALSE	-0.00517217	0.217937	-0.0237324	0.981066	0.999955	-0.114947	0.0453359	-2.53546	0.0112301	0.0601116	-0.00428388	-0.0197478	0.21693	0.984245	0.999932	FALSE	FALSE	FALSE	FALSE	FALSE	FALSE	FALSE	FALSE
cg19589396	8	103937374	37					AZIN1	FALSE	0.0033015	0.141908	0.023265	0.981439	0.999955	-0.136874	0.0526728	-2.59858	0.00936106	0.0547692	-0.0149339	-0.106822	0.139802	0.91493	0.999637	FALSE	FALSE	FALSE	FALSE	FALSE	FALSE	FALSE	FALSE
cg13139986	21	48019296	37	S100B	Body	chr21:48018542-48018791	S_Shore	S100B	FALSE	-0.00180988	0.0862805	-0.0209767	0.983264	0.999955	-0.178866	0.0556482	-3.21423	0.00130797	0.0163927	0.000290578	0.00342666	0.0847994	0.997266	0.999932	FALSE	FALSE	FALSE	FALSE	TRUE	FALSE	FALSE	FALSE
cg16290996	1	173835989	37	GAS5;SNORD78;SNORD76;SNORD77;SNORD44;SNORD79	Body;TSS1500;TSS200;TSS1500;TSS1500;TSS1500	chr1:173837172-173837917	N_Shore	GAS5	FALSE	0.00495705	0.287272	0.0172556	0.986233	0.999955	-0.143241	0.0509358	-2.81219	0.0049206	0.0372239	-0.0159451	-0.0567426	0.281007	0.95475	0.999637	FALSE	FALSE	FALSE	FALSE	TRUE	FALSE	FALSE	FALSE
cg00295485	2	106755721	37	UXS1	Body			UXS1	FALSE	-0.0019369	0.140253	-0.01381	0.988982	0.999955	-0.130983	0.0468138	-2.79796	0.00514262	0.0380776	0.0165781	0.120212	0.137907	0.904316	0.999637	FALSE	FALSE	FALSE	FALSE	TRUE	FALSE	FALSE	FALSE
cg27598107	2	102759782	37			chr2:102758806-102759577	S_Shore	IL1R1	FALSE	0.00248366	0.182806	0.0135863	0.98916	0.999955	0.0881088	0.0371843	2.36952	0.0178114	0.0788442	-0.0402154	-0.224467	0.179159	0.822394	0.996492	FALSE	FALSE	FALSE	FALSE	FALSE	FALSE	FALSE	FALSE
cg03220447	11	19745293	37	NAV2;NAV2;NAV2	Body;Body;Body			NAV2	FALSE	0.00206064	0.193651	0.010641	0.99151	0.999955	-0.0869639	0.0392933	-2.2132	0.0268838	0.0999978	-0.0168521	-0.087967	0.191573	0.929903	0.999637	FALSE	FALSE	FALSE	FALSE	FALSE	FALSE	FALSE	FALSE
cg26050975	5	179231109	37	MGAT4B;MGAT4B	Body;TSS1500	chr5:179232532-179234595	N_Shore	MGAT4B	FALSE	-0.00188517	0.198015	-0.00952034	0.992404	0.999955	-0.0810299	0.0379829	-2.13333	0.032898	0.111446	-0.0167562	-0.0848903	0.197387	0.932349	0.999637	FALSE	FALSE	FALSE	FALSE	FALSE	FALSE	FALSE	FALSE
cg13279811	3	24725365	37					MIR4792	FALSE	-0.00230528	0.272926	-0.00844655	0.993261	0.999955	-0.15031	0.0376986	-3.98716	6.68685e-05	0.00240213	-0.0727612	-0.267775	0.271725	0.788872	0.996492	FALSE	FALSE	FALSE	FALSE	TRUE	FALSE	FALSE	FALSE
cg12101498	1	244829264	37	PPPDE1	Body			DESI2	FALSE	-0.00134889	0.166339	-0.00810927	0.99353	0.999955	0.124563	0.0392054	3.17719	0.0014871	0.0177124	-0.0218791	-0.134095	0.163162	0.893328	0.999554	FALSE	FALSE	FALSE	FALSE	TRUE	FALSE	FALSE	FALSE
cg07057831	12	131323042	37	STX2;STX2	Body;Body	chr12:131323203-131323959	N_Shore	STX2	FALSE	0.000591429	0.0785634	0.00752804	0.993994	0.999955	-0.11286	0.053622	-2.10473	0.0353145	0.115167	-0.00163628	-0.0210771	0.077633	0.983184	0.999932	FALSE	FALSE	FALSE	FALSE	FALSE	FALSE	FALSE	FALSE
cg14223444	9	100394496	37	TSTD2;NCBP1	5'UTR;TSS1500	chr9:100395340-100396414	N_Shore	TSTD2	FALSE	-0.000704789	0.105944	-0.00665249	0.994692	0.999955	-0.0774723	0.039508	-1.96093	0.0498877	0.139288	0.0183293	0.175679	0.104334	0.860546	0.998131	FALSE	FALSE	FALSE	FALSE	FALSE	FALSE	FALSE	FALSE
cg16009311	8	119086762	37	EXT1	Body			EXT1	FALSE	0.000160897	0.145319	0.00110719	0.999117	0.999955	-0.151819	0.0646974	-2.34661	0.0189452	0.0813789	-0.0274128	-0.189892	0.14436	0.849394	0.996492	FALSE	FALSE	FALSE	FALSE	FALSE	FALSE	FALSE	FALSE
cg01826574	9	843179	37	DMRT1	Body	chr9:841374-843364	Island	DMRT1	FALSE	8.91151e-05	0.188396	0.000473021	0.999623	0.999961	-0.0748074	0.0369197	-2.02622	0.0427424	0.127613	0.001577	0.00850915	0.18533	0.993211	0.999932	FALSE	FALSE	FALSE	FALSE	FALSE	FALSE	FALSE	FALSE
cg02805890	6	27778836	37			chr6:27777855-27778251	S_Shore	HIST1H3H	FALSE	8.43446e-05	0.296543	0.000284427	0.999773	0.999961	-0.0778289	0.0346726	-2.24468	0.0247885	0.0961991	-0.157719	-0.54765	0.287993	0.583932	0.992297	FALSE	FALSE	FALSE	FALSE	FALSE	FALSE	FALSE	FALSE

## Sheet: S3_DNAm_to_CurrSmk_g2
IlmnID	CHR	MAPINFO	Genome_Build	UCSC_RefGene_Name	UCSC_RefGene_Group	UCSC_CpG_Islands_Name	Relation_to_UCSC_CpG_Island	NearestGene	MHC	mrdoc2.g2_hat	mrdoc2.g2_SE	mrdoc2.g2_Z	mrdoc2.g2_p	mrdoc2.g2_qval	mrdoc1_wPleio.g2_hat	mrdoc1_wPleio.g2_SE	mrdoc1_wPleio.g2_Z	mrdoc1_wPleio.g2_p	mrdoc1_wPleio.g2_qval	mrdoc1_wRE.g2_hat	mrdoc1_wRE.g2_Z	mrdoc1_wRE.g2_SE	mrdoc1_wRE.g2_p	mrdoc1_wRE.g2_qval	mrdoc2.g2_bonfSig	mrdoc2.g2_fdrSig	mrdoc1_wPleio.g2_bonfSig	mrdoc1_wRE.g2_bonfSig	mrdoc1_wPleio.g2_fdrSig	mrdoc1_wRE.g2_fdrSig	g2_robust	brain_specific_eFORGE
cg11419403	5	1335846	37	CLPTM1L	Body	chr5:1335077-1335280	S_Shore	CLPTM1L	FALSE	0.766332	0.132231	5.7954	6.81569e-09	1.51499e-05	0.0846993	0.0381381	2.22086	0.0263605	0.0990938	0.77427	6.08865	0.127166	1.13867e-09	2.1111e-06	TRUE	TRUE	FALSE	TRUE	FALSE	TRUE	FALSE	FALSE
cg06653632	12	129281444	37	SLC15A4	Body	chr12:129280256-129280486	S_Shore	SLC15A4	FALSE	0.820099	0.178509	4.59416	4.34505e-06	0.00439008	0.173187	0.0449612	3.85191	0.000117199	0.00361083	0.814502	4.55773	0.178708	5.17084e-06	0.00383469	TRUE	TRUE	FALSE	FALSE	TRUE	TRUE	TRUE	FALSE
cg13078421	19	2624622	37	GNG7	5'UTR	chr19:2622522-2622859	S_Shore	GNG7	FALSE	0.474822	0.115365	4.11582	3.85803e-05	0.0167234	0.180399	0.0588215	3.06689	0.00216296	0.0221832	0.493459	4.42991	0.111393	9.42741e-06	0.00522717	FALSE	TRUE	FALSE	FALSE	TRUE	TRUE	TRUE	FALSE
cg14049634	9	116288739	37	RGS3;RGS3;RGS3	Body;Body;Body			RGS3	FALSE	0.773598	0.194185	3.98382	6.78155e-05	0.0228394	0.111157	0.0415645	2.67432	0.00748809	0.0478196	0.79176	4.37753	0.180869	1.20029e-05	0.00606912	FALSE	TRUE	FALSE	FALSE	TRUE	TRUE	TRUE	FALSE
cg24139443	17	74131549	37			chr17:74133639-74134114	N_Shelf	FOXJ1	FALSE	-0.600544	0.166413	-3.60874	0.000307683	0.0589585	-0.179954	0.0606808	-2.96559	0.00302108	0.0273847	-0.607523	-3.71211	0.16366	0.000205543	0.0448325	FALSE	FALSE	FALSE	FALSE	TRUE	TRUE	FALSE	FALSE
cg26048333	5	14217575	37	TRIO	Body			TRIO	FALSE	-0.600675	0.183487	-3.27367	0.00106159	0.122893	-0.0856342	0.0359613	-2.38129	0.0172522	0.0775894	-0.55623	-2.77318	0.200575	0.00555115	0.332201	FALSE	FALSE	FALSE	FALSE	FALSE	FALSE	FALSE	FALSE
cg14688299	13	30728099	37					KATNAL1	FALSE	0.52203	0.166168	3.14158	0.00168041	0.172927	0.101973	0.0424338	2.40312	0.0162559	0.0746794	0.503306	3.03068	0.16607	0.00244001	0.207196	FALSE	FALSE	FALSE	FALSE	FALSE	FALSE	FALSE	FALSE
cg13487667	12	124434373	37	CCDC92	5'UTR			CCDC92	FALSE	0.655321	0.209672	3.12545	0.00177533	0.179373	0.0853412	0.033531	2.54514	0.0109233	0.0593198	0.66436	3.29967	0.201341	0.000967984	0.119643	FALSE	FALSE	FALSE	FALSE	FALSE	FALSE	FALSE	TRUE
cg15022400	15	45028161	37	TRIM69;TRIM69	TSS1500;TSS1500			TRIM69	FALSE	-0.621467	0.199675	-3.1124	0.00185574	0.181155	-0.145443	0.0433235	-3.35715	0.000787495	0.0121893	-0.628916	-3.1664	0.198622	0.00154339	0.156079	FALSE	FALSE	FALSE	FALSE	TRUE	FALSE	FALSE	FALSE
cg21220247	14	106321936	37			chr14:106321750-106322002	Island	KIAA0125	FALSE	-0.665254	0.215734	-3.08368	0.00204456	0.182145	-0.127715	0.0448059	-2.8504	0.00436638	0.0347945	-0.627296	-2.70874	0.231582	0.00675385	0.362463	FALSE	FALSE	FALSE	FALSE	TRUE	FALSE	FALSE	FALSE
cg05740895	10	89420170	37	PAPSS2;PAPSS2	Body;Body	chr10:89419346-89420027	S_Shore	PAPSS2	FALSE	-0.516894	0.171163	-3.01989	0.0025287	0.214534	-0.0657451	0.0317332	-2.07181	0.0382832	0.120004	-0.486157	-2.72904	0.178142	0.00635197	0.348995	FALSE	FALSE	FALSE	FALSE	FALSE	FALSE	FALSE	FALSE
cg08537737	8	70743047	37	SLCO5A1;SLCO5A1;SLCO5A1	Body;Body;Body	chr8:70744098-70747441	N_Shore	SLCO5A1	FALSE	0.202983	0.0690911	2.9379	0.00330445	0.255106	0.136318	0.0503	2.71009	0.00672642	0.045446	0.175398	2.56836	0.0682921	0.0102182	0.42859	FALSE	FALSE	FALSE	FALSE	TRUE	FALSE	FALSE	TRUE
cg10117603	13	101171714	37	PCCA;PCCA	Body;Body			PCCA	FALSE	0.569975	0.195676	2.91285	0.00358148	0.266743	0.0982378	0.0356534	2.75535	0.00586288	0.0414542	0.530773	2.57355	0.206242	0.0100662	0.425764	FALSE	FALSE	FALSE	FALSE	TRUE	FALSE	FALSE	FALSE
cg25405787	17	37056278	37	LASP1	Body			LASP1	FALSE	0.623247	0.21812	2.85736	0.00427176	0.287735	0.0928488	0.0341402	2.71963	0.0065355	0.0447714	0.520664	2.00849	0.259231	0.0445912	0.708344	FALSE	FALSE	FALSE	FALSE	TRUE	FALSE	FALSE	FALSE
cg02725398	3	9988144	37	PRRT3	Body	chr3:9987895-9989619	Island	CIDEC	FALSE	-0.462678	0.16357	-2.82862	0.00467498	0.303623	-0.253387	0.105421	-2.40356	0.0162361	0.0746794	-0.431684	-2.61271	0.165225	0.0089828	0.406198	FALSE	FALSE	FALSE	FALSE	FALSE	FALSE	FALSE	TRUE
cg01431482	1	2989085	37	PRDM16;PRDM16	Body;Body	chr1:2990030-2990718	N_Shore	PRDM16	FALSE	-0.600462	0.214825	-2.79513	0.00518796	0.318558	-0.141918	0.0561047	-2.52951	0.0114221	0.0605598	-0.533892	-2.20274	0.242377	0.0276134	0.61101	FALSE	FALSE	FALSE	FALSE	FALSE	FALSE	FALSE	FALSE
cg17394304	3	187453973	37	BCL6;BCL6;BCL6;BCL6	5'UTR;5'UTR;1stExon;TSS1500	chr3:187455330-187455843	N_Shore	BCL6	FALSE	0.427291	0.15351	2.78348	0.00537798	0.323935	0.0797017	0.0371878	2.14322	0.0320953	0.110002	0.451746	3.06754	0.147267	0.00215826	0.196791	FALSE	FALSE	FALSE	FALSE	FALSE	FALSE	FALSE	FALSE
cg26073542	11	3174128	37	OSBPL5;OSBPL5;OSBPL5	5'UTR;5'UTR;5'UTR			OSBPL5	FALSE	0.320412	0.115985	2.76253	0.00573551	0.331398	0.093024	0.043894	2.11929	0.0340663	0.113596	0.307252	2.65131	0.115887	0.00801812	0.386119	FALSE	FALSE	FALSE	FALSE	FALSE	FALSE	FALSE	TRUE
cg02577049	1	1851347	37	TMEM52	TSS1500	chr1:1850098-1851391	Island	TMEM52	FALSE	0.556484	0.203141	2.7394	0.00615507	0.345492	0.074175	0.0374562	1.98031	0.0476685	0.135444	0.505655	2.31763	0.218178	0.0204695	0.55128	FALSE	FALSE	FALSE	FALSE	FALSE	FALSE	FALSE	TRUE
cg25582283	5	137475115	37	NME5;NME5	1stExon;5'UTR			NME5	FALSE	0.549834	0.200901	2.73684	0.00620321	0.346445	0.0745144	0.0340186	2.1904	0.0284951	0.103136	0.544773	2.68397	0.202973	0.0072753	0.375458	FALSE	FALSE	FALSE	FALSE	FALSE	FALSE	FALSE	FALSE
cg03604011	5	400201	37	AHRR	Body			AHRR	FALSE	0.19342	0.0709546	2.72597	0.00641128	0.351682	0.14352	0.0546281	2.62722	0.00860867	0.051912	0.206238	2.93564	0.0702534	0.00332865	0.245218	FALSE	FALSE	FALSE	FALSE	FALSE	FALSE	FALSE	FALSE
cg09578155	11	68141470	37	LRP5	Body			LRP5	FALSE	-0.654715	0.243842	-2.685	0.00725309	0.363112	-0.146214	0.046007	-3.17808	0.00148254	0.0177124	-0.600003	-2.2576	0.26577	0.0239704	0.57841	FALSE	FALSE	FALSE	FALSE	TRUE	FALSE	FALSE	TRUE
cg10583311	12	133082545	37	FBRSL1	Body			FBRSL1	FALSE	0.599999	0.225287	2.66326	0.00773871	0.375581	0.125401	0.0425942	2.94408	0.00323912	0.0284063	0.625367	2.94806	0.212128	0.00319775	0.241985	FALSE	FALSE	FALSE	FALSE	TRUE	FALSE	FALSE	FALSE
cg18393958	11	82443149	37	FAM181B;FAM181B	1stExon;3'UTR	chr11:82443435-82444976	N_Shore	FAM181B	FALSE	-0.597416	0.234544	-2.54714	0.0108611	0.431153	-0.0857632	0.0421029	-2.03699	0.0416512	0.12547	-0.614878	-2.76566	0.222326	0.00568078	0.332201	FALSE	FALSE	FALSE	FALSE	FALSE	FALSE	FALSE	FALSE
cg19148410	11	111250352	37	POU2AF1	TSS200			POU2AF1	FALSE	-0.126563	0.0497645	-2.54324	0.010983	0.431153	-0.132133	0.0625559	-2.11224	0.0346657	0.114433	-0.124385	-2.52739	0.0492147	0.0114913	0.444847	FALSE	FALSE	FALSE	FALSE	FALSE	FALSE	FALSE	FALSE
cg22642777	5	146256943	37	PPP2R2B;PPP2R2B;PPP2R2B;PPP2R2B;PPP2R2B;PPP2R2B;PPP2R2B	Body;Body;Body;5'UTR;Body;Body;Body	chr5:146257346-146258575	N_Shore	PPP2R2B	FALSE	0.338335	0.133952	2.52579	0.0115437	0.433525	0.0893574	0.037399	2.3893	0.0168807	0.0764656	0.294851	2.17813	0.135369	0.0293962	0.625245	FALSE	FALSE	FALSE	FALSE	FALSE	FALSE	FALSE	FALSE
cg08160085	12	2045730	37					LINC00940	FALSE	-0.330407	0.131345	-2.51557	0.0118839	0.434466	-0.179512	0.0572897	-3.13341	0.00172786	0.0193775	-0.31812	-2.41926	0.131495	0.0155523	0.494296	FALSE	FALSE	FALSE	FALSE	TRUE	FALSE	FALSE	TRUE
cg08952844	2	88313351	37			chr2:88316233-88316859	N_Shelf	KRCC1	FALSE	0.475712	0.190275	2.50012	0.012415	0.446132	0.0772268	0.0331124	2.33226	0.019687	0.0835968	0.452411	2.33272	0.193942	0.0196631	0.536108	FALSE	FALSE	FALSE	FALSE	FALSE	FALSE	FALSE	FALSE
cg15518113	1	167400121	37	CD247;CD247	3'UTR;3'UTR			CD247	FALSE	0.492144	0.198179	2.48333	0.0130161	0.459247	0.101736	0.0372789	2.72905	0.00635179	0.0440341	0.459623	2.27038	0.202443	0.0231848	0.571877	FALSE	FALSE	FALSE	FALSE	TRUE	FALSE	FALSE	TRUE
cg05644049	1	11118880	37	SRM	Body	chr1:11119030-11120634	N_Shore	SRM	FALSE	-0.487117	0.198287	-2.45663	0.0140249	0.469201	-0.0931784	0.0365559	-2.54893	0.0108054	0.0592364	-0.55811	-3.22067	0.17329	0.00127892	0.141321	FALSE	FALSE	FALSE	FALSE	FALSE	FALSE	FALSE	TRUE
cg14509967	17	46679135	37	LOC404266;LOC404266;LOC404266;LOC404266;HOXB6;LOC404266	Body;Body;Body;Body;5'UTR;Body	chr17:46675044-46675589	S_Shelf	HOXB-AS3	FALSE	-0.309654	0.126274	-2.45225	0.0141967	0.469201	-0.193521	0.0697122	-2.776	0.00550324	0.039737	-0.301827	-2.38394	0.126609	0.0171283	0.506744	FALSE	FALSE	FALSE	FALSE	TRUE	FALSE	FALSE	FALSE
cg18599081	3	46448084	37	CCRL2;CCRL2	TSS1500;TSS1500			CCRL2	FALSE	0.273496	0.112461	2.43191	0.0150196	0.478242	0.103693	0.0479047	2.16456	0.0304215	0.106443	0.277103	2.49765	0.110945	0.0125018	0.450066	FALSE	FALSE	FALSE	FALSE	FALSE	FALSE	FALSE	FALSE
cg08843623	16	85627648	37					GSE1	FALSE	0.363725	0.149759	2.42874	0.0151516	0.478242	0.186929	0.0608312	3.07291	0.00211981	0.0219079	0.3554	2.39445	0.148427	0.0166453	0.504894	FALSE	FALSE	FALSE	FALSE	TRUE	FALSE	FALSE	TRUE
cg13185177	3	194119885	37	GP5	5'UTR	chr3:194117601-194118988	S_Shore	GP5	FALSE	0.249346	0.10279	2.42577	0.0152759	0.478242	0.235037	0.0581777	4.03997	5.34571e-05	0.00213753	0.258993	2.56086	0.101135	0.0104412	0.42859	FALSE	FALSE	FALSE	FALSE	TRUE	FALSE	FALSE	FALSE
cg07802362	1	172313798	37	DNM3;DNM3	Body;Body			DNM3	FALSE	0.272063	0.113985	2.38683	0.0169942	0.488735	0.140061	0.039732	3.52514	0.00042326	0.0079422	0.282077	2.52629	0.111657	0.0115273	0.444847	FALSE	FALSE	FALSE	FALSE	TRUE	FALSE	FALSE	FALSE
cg25800753	10	94891725	37					CYP26A1	FALSE	0.330824	0.141609	2.33617	0.0194822	0.510174	0.120587	0.041186	2.92786	0.00341306	0.0293193	0.348813	2.53746	0.137466	0.0111661	0.444847	FALSE	FALSE	FALSE	FALSE	TRUE	FALSE	FALSE	FALSE
cg25612391	19	19216451	37	SLC25A42	Body			SLC25A42	FALSE	-0.503274	0.216034	-2.3296	0.0198273	0.511276	-0.323178	0.0839339	-3.85038	0.000117933	0.00361083	-0.521207	-2.50383	0.208164	0.0122857	0.4471	FALSE	FALSE	FALSE	FALSE	TRUE	FALSE	FALSE	TRUE
cg08832695	17	46676375	37	LOC404266;LOC404266;LOC404266;LOC404266;HOXB6;LOC404266	Body;Body;Body;Body;5'UTR;Body	chr17:46675044-46675589	S_Shore	HOXB-AS3	FALSE	-0.246274	0.10651	-2.31222	0.0207654	0.520888	-0.247568	0.0743636	-3.32916	0.000871097	0.0130911	-0.244039	-2.30826	0.105724	0.0209849	0.556422	FALSE	FALSE	FALSE	FALSE	TRUE	FALSE	FALSE	FALSE
cg10590964	2	202929157	37					KIAA2012	FALSE	-0.130841	0.0567591	-2.30519	0.0211557	0.527185	-0.148295	0.0700254	-2.11774	0.0341973	0.113835	-0.134	-2.39759	0.0558895	0.0165032	0.504346	FALSE	FALSE	FALSE	FALSE	FALSE	FALSE	FALSE	TRUE
cg26821540	11	45115390	37	PRDM11	TSS200			PRDM11	FALSE	0.34491	0.151037	2.28362	0.022394	0.536959	0.117581	0.0378931	3.10297	0.00191587	0.0207337	0.343701	2.29035	0.150065	0.0220009	0.564626	FALSE	FALSE	FALSE	FALSE	TRUE	FALSE	FALSE	FALSE
cg27130176	16	3085982	37	CCDC64B	TSS1500	chr16:3086283-3086968	N_Shore	LOC100128770	FALSE	0.125798	0.0551782	2.27986	0.0226162	0.537086	0.113089	0.0563457	2.00706	0.0447432	0.131425	0.138105	2.54762	0.0542092	0.0108459	0.440329	FALSE	FALSE	FALSE	FALSE	FALSE	FALSE	FALSE	FALSE
cg11314684	1	244006288	37	AKT3;AKT3	Body;Body			AKT3	FALSE	-0.474337	0.208188	-2.27841	0.0227023	0.537981	-0.097817	0.0447103	-2.18779	0.0286847	0.103376	-0.492562	-2.44549	0.201417	0.0144657	0.477498	FALSE	FALSE	FALSE	FALSE	FALSE	FALSE	FALSE	FALSE
cg09084200	11	134095863	37	VPS26B;NCAPD3	Body;TSS1500	chr11:134093696-134095491	S_Shore	VPS26B	FALSE	-0.405432	0.1784	-2.27261	0.0230499	0.538639	-0.0941058	0.0416619	-2.2588	0.0238961	0.0939296	-0.399126	-2.25294	0.177158	0.0242632	0.580483	FALSE	FALSE	FALSE	FALSE	FALSE	FALSE	FALSE	FALSE
cg18951352	6	149806077	37	ZC3H12D;ZC3H12D	5'UTR;1stExon			ZC3H12D	FALSE	-0.246727	0.110362	-2.23562	0.0253764	0.564003	-0.274852	0.063984	-4.29563	1.74197e-05	0.000928725	-0.261532	-2.423	0.107937	0.0153928	0.491451	FALSE	FALSE	FALSE	FALSE	TRUE	FALSE	FALSE	FALSE
cg11032534	17	4689879	37	VMO1;VMO1;VMO1;VMO1	TSS200;TSS200;TSS200;TSS200	chr17:4688628-4689563	S_Shore	VMO1	FALSE	0.486298	0.217741	2.23337	0.0255243	0.564003	0.0756992	0.0370438	2.04351	0.0410024	0.124597	0.460733	2.06255	0.22338	0.0391553	0.683797	FALSE	FALSE	FALSE	FALSE	FALSE	FALSE	FALSE	FALSE
cg23759710	2	42990957	37	OXER1	1stExon			OXER1	FALSE	0.288573	0.130301	2.21466	0.0267831	0.570755	0.0918485	0.0375021	2.44915	0.0143192	0.0697546	0.295173	2.29686	0.128512	0.0216269	0.562097	FALSE	FALSE	FALSE	FALSE	FALSE	FALSE	FALSE	FALSE
cg23916896	5	368804	37	AHRR	Body	chr5:370185-370422	N_Shore	AHRR	FALSE	-0.323102	0.14668	-2.20277	0.0276106	0.581343	-0.242408	0.063091	-3.84219	0.000121939	0.00367249	-0.321945	-2.21402	0.145412	0.0268271	0.61101	FALSE	FALSE	FALSE	FALSE	TRUE	FALSE	FALSE	FALSE
cg09259409	1	247654811	37	OR2W5	1stExon			OR2W5	FALSE	0.106614	0.0490097	2.17536	0.0296029	0.594948	0.344575	0.0912621	3.77566	0.000159585	0.00434021	0.100489	2.07406	0.0484504	0.0380736	0.682	FALSE	FALSE	FALSE	FALSE	TRUE	FALSE	FALSE	FALSE
cg08957484	5	132083532	37	CCNI2	1stExon	chr5:132082873-132083911	Island	CCNI2	FALSE	-0.504526	0.232714	-2.16801	0.0301579	0.598526	-0.115831	0.0518178	-2.23535	0.0253944	0.0973394	-0.519145	-2.29197	0.226506	0.0219075	0.564626	FALSE	FALSE	FALSE	FALSE	FALSE	FALSE	FALSE	FALSE
cg05895711	8	143051905	37			chr8:143054784-143055048	N_Shelf	MIR4472-1	FALSE	-0.437155	0.202151	-2.16252	0.0305779	0.60053	-0.143405	0.0440481	-3.25564	0.00113137	0.0153051	-0.429507	-2.11608	0.202973	0.0343381	0.66157	FALSE	FALSE	FALSE	FALSE	TRUE	FALSE	FALSE	FALSE
cg07879474	5	139064216	37			chr5:139060555-139060934	S_Shelf	CXXC5	FALSE	0.412614	0.191247	2.1575	0.0309669	0.60053	0.118408	0.03617	3.27364	0.00106173	0.0147059	0.406489	2.13491	0.190401	0.0327681	0.652772	FALSE	FALSE	FALSE	FALSE	TRUE	FALSE	FALSE	FALSE
cg19432362	13	46426263	37	SIAH3	TSS1500			SIAH3	FALSE	0.259744	0.120846	2.14937	0.0316052	0.603539	0.142778	0.0458707	3.11262	0.00185435	0.020288	0.241387	1.99356	0.121083	0.0461996	0.713004	FALSE	FALSE	FALSE	FALSE	TRUE	FALSE	FALSE	TRUE
cg18082788	6	149806339	37	ZC3H12D	TSS200			ZC3H12D	FALSE	-0.294323	0.138241	-2.12906	0.0332494	0.617949	-0.439394	0.0723235	-6.07539	1.23684e-09	5.93476e-07	-0.316149	-2.35914	0.13401	0.0183172	0.523174	FALSE	FALSE	TRUE	FALSE	TRUE	FALSE	FALSE	FALSE
cg14538806	9	130308075	37	FAM129B;FAM129B	Body;Body			FAM129B	FALSE	0.502224	0.236704	2.12174	0.0338595	0.617959	0.0747126	0.0344167	2.17083	0.0299443	0.105627	0.495163	2.09329	0.236548	0.0363233	0.667472	FALSE	FALSE	FALSE	FALSE	FALSE	FALSE	FALSE	TRUE
cg11902777	5	368843	37	AHRR	Body	chr5:370185-370422	N_Shore	AHRR	FALSE	-0.235078	0.111048	-2.11689	0.0342688	0.618374	-0.359329	0.0749317	-4.79541	1.62338e-06	0.000167774	-0.242791	-2.20446	0.110136	0.0274918	0.61101	FALSE	FALSE	TRUE	FALSE	TRUE	FALSE	FALSE	FALSE
cg02423064	17	32484008	37	ACCN1	TSS200	chr17:32484007-32484280	Island	ASIC2	FALSE	0.428471	0.203126	2.10939	0.034911	0.6248	0.0919485	0.0395339	2.32582	0.0200284	0.0843006	0.437743	2.19941	0.199028	0.027849	0.61101	FALSE	FALSE	FALSE	FALSE	FALSE	FALSE	FALSE	FALSE
cg15474579	6	36645812	37	CDKN1A;CDKN1A	TSS1500;TSS1500	chr6:36646244-36648465	N_Shore	CDKN1A	FALSE	-0.155663	0.0740312	-2.10266	0.0354953	0.630181	-0.164059	0.0505383	-3.24623	0.00116943	0.0155869	-0.160105	-2.19239	0.0730277	0.0283511	0.613576	FALSE	FALSE	FALSE	FALSE	TRUE	FALSE	FALSE	FALSE
cg01899089	5	369969	37	AHRR	Body	chr5:370185-370422	N_Shore	AHRR	FALSE	-0.47107	0.224454	-2.09873	0.0358403	0.630181	-0.181659	0.051189	-3.54879	0.000387005	0.00755746	-0.463882	-2.05852	0.225348	0.0395404	0.687262	FALSE	FALSE	FALSE	FALSE	TRUE	FALSE	FALSE	FALSE
cg23680518	19	36020232	37	SBSN;SBSN;SBSN	TSS1500;TSS1500;TSS1500	chr19:36024182-36024803	N_Shelf	SBSN	FALSE	0.124402	0.0597352	2.08256	0.0372913	0.637624	0.196523	0.0645475	3.04462	0.00232973	0.0229944	0.127864	2.15878	0.0592298	0.0308676	0.634696	FALSE	FALSE	FALSE	FALSE	TRUE	FALSE	FALSE	FALSE
cg22214889	20	49410828	37	BCAS4;BCAS4;BCAS4	TSS1500;TSS1500;TSS1500	chr20:49411401-49412142	N_Shore	BCAS4	FALSE	0.454905	0.219872	2.06896	0.0385503	0.643794	0.0853445	0.0369956	2.30689	0.0210612	0.087173	0.450898	2.07125	0.217694	0.0383356	0.682	FALSE	FALSE	FALSE	FALSE	FALSE	FALSE	FALSE	TRUE
cg05877788	17	27899874	37	TP53I13	Body	chr17:27899511-27900067	Island	TP53I13	FALSE	-0.130999	0.0640068	-2.04664	0.0406939	0.653441	-0.14686	0.0663145	-2.21459	0.0267879	0.0998622	-0.125009	-1.96834	0.0635097	0.0490285	0.721945	FALSE	FALSE	FALSE	FALSE	FALSE	FALSE	FALSE	TRUE
cg07719172	12	109889431	37	KCTD10	Body			KCTD10	FALSE	0.24641	0.120492	2.04504	0.0408512	0.653441	0.147244	0.0424281	3.47045	0.000519594	0.00918659	0.234129	1.96856	0.118934	0.0490034	0.721945	FALSE	FALSE	FALSE	FALSE	TRUE	FALSE	FALSE	FALSE
cg16348158	1	3036916	37	PRDM16;PRDM16	Body;Body	chr1:3038067-3038343	N_Shore	PRDM16	FALSE	0.214923	0.105306	2.04094	0.0412566	0.655416	0.110335	0.0559239	1.97294	0.048502	0.136841	0.219412	2.1136	0.10381	0.0345498	0.66157	FALSE	FALSE	FALSE	FALSE	FALSE	FALSE	FALSE	FALSE
cg05424060	7	79768675	37	GNAI1	Body	chr7:79763793-79764889	S_Shelf	GNAI1	FALSE	-0.324772	0.160756	-2.02028	0.043354	0.66584	-0.0725685	0.0342982	-2.11581	0.034361	0.113921	-0.322997	-2.03079	0.15905	0.0422766	0.701629	FALSE	FALSE	FALSE	FALSE	FALSE	FALSE	FALSE	TRUE

## Sheet: S4_DNAm_to_CurrSmk_Reverse_g1
IlmnID	CHR	MAPINFO	Genome_Build	UCSC_RefGene_Name	UCSC_RefGene_Group	UCSC_CpG_Islands_Name	Relation_to_UCSC_CpG_Island	NearestGene	MHC	mrdoc2.g1_hat	mrdoc2.g1_SE	mrdoc2.g1_Z	mrdoc2.g1_p	mrdoc2.g1_qval	mrdoc1_wPleio.g1_hat	mrdoc1_wPleio.g1_SE	mrdoc1_wPleio.g1_Z	mrdoc1_wPleio.g1_p	mrdoc1_wPleio.g1_qval	mrdoc1_wRE.g1_hat	mrdoc1_wRE.g1_Z	mrdoc1_wRE.g1_SE	mrdoc1_wRE.g1_p	mrdoc1_wRE.g1_qval	mrdoc2.g1_bonfSig	mrdoc2.g1_fdrSig	mrdoc1_wPleio.g1_bonfSig	mrdoc1_wRE.g1_bonfSig	mrdoc1_wPleio.g1_fdrSig	mrdoc1_wRE.g1_fdrSig	g1_nominal	g1_robust	brain_specific_eFORGE
cg11419403	5	1335846	37	CLPTM1L	Body	chr5:1335077-1335280	S_Shore	CLPTM1L	FALSE	0.0549634	0.113551	0.484043	0.628355	0.469009	0.72865	0.316425	2.30276	0.0212925	0.0973558	0.0490547	0.529305	0.0926775	0.596594	0.487844	FALSE	FALSE	FALSE	FALSE	FALSE	FALSE	FALSE	FALSE	FALSE
cg06653632	12	129281444	37	SLC15A4	Body	chr12:129280256-129280486	S_Shore	SLC15A4	FALSE	0.0956881	0.113324	0.844375	0.39846	0.380755	1.2245	0.299365	4.09033	4.30754e-05	0.00209782	0.0887151	0.952077	0.0931806	0.341058	0.382131	FALSE	FALSE	FALSE	FALSE	TRUE	FALSE	FALSE	FALSE	FALSE
cg13078421	19	2624622	37	GNG7	5'UTR	chr19:2622522-2622859	S_Shore	GNG7	FALSE	0.215092	0.108099	1.98977	0.0466162	0.144098	0.650694	0.220378	2.95262	0.00315087	0.0315895	0.22923	2.2632	0.101286	0.0236237	0.130434	FALSE	FALSE	FALSE	FALSE	TRUE	FALSE	TRUE	FALSE	FALSE
cg14049634	9	116288739	37	RGS3;RGS3;RGS3	Body;Body;Body			RGS3	FALSE	0.0556535	0.10974	0.507138	0.612058	0.463735	0.859862	0.302913	2.83864	0.0045306	0.0393878	0.0571493	0.607449	0.0940808	0.543553	0.469457	FALSE	FALSE	FALSE	FALSE	TRUE	FALSE	FALSE	FALSE	FALSE
cg24139443	17	74131549	37			chr17:74133639-74134114	N_Shelf	FOXJ1	FALSE	-0.27574	0.117449	-2.34773	0.0188881	0.0996033	-0.727269	0.238357	-3.05118	0.00227944	0.0259613	-0.247862	-2.43934	0.10161	0.0147139	0.1099	FALSE	FALSE	FALSE	FALSE	TRUE	FALSE	TRUE	FALSE	FALSE
cg26048333	5	14217575	37	TRIO	Body			TRIO	FALSE	-0.305699	0.107366	-2.84726	0.00440975	0.0609388	-0.783502	0.352844	-2.22053	0.0263827	0.108195	-0.261801	-2.72369	0.0961202	0.00645577	0.0801467	FALSE	FALSE	FALSE	FALSE	FALSE	FALSE	TRUE	FALSE	FALSE
cg14688299	13	30728099	37					KATNAL1	FALSE	0.0331174	0.0947521	0.349516	0.726702	0.499955	0.850883	0.347956	2.44538	0.0144701	0.078829	0.0373241	0.397682	0.0938542	0.690865	0.520183	FALSE	FALSE	FALSE	FALSE	FALSE	FALSE	FALSE	FALSE	FALSE
cg13487667	12	124434373	37	CCDC92	5'UTR			CCDC92	FALSE	-0.0458448	0.114188	-0.401487	0.688062	0.488094	0.916628	0.381774	2.40097	0.0163517	0.0843379	-0.0336706	-0.367943	0.0915101	0.712915	0.527258	FALSE	FALSE	FALSE	FALSE	FALSE	FALSE	FALSE	FALSE	TRUE
cg15022400	15	45028161	37	TRIM69;TRIM69	TSS1500;TSS1500			TRIM69	FALSE	-0.32471	0.106099	-3.06044	0.0022101	0.0510274	-0.998685	0.29239	-3.41559	0.000636436	0.0117262	-0.316516	-3.18604	0.0993448	0.00144235	0.0478593	FALSE	FALSE	FALSE	FALSE	TRUE	TRUE	TRUE	FALSE	FALSE
cg21220247	14	106321936	37			chr14:106321750-106322002	Island	KIAA0125	FALSE	-0.0815434	0.109566	-0.744238	0.456733	0.405807	-0.766316	0.269671	-2.84167	0.00448778	0.0393056	-0.0633169	-0.664864	0.0952329	0.506137	0.456349	FALSE	FALSE	FALSE	FALSE	TRUE	FALSE	FALSE	FALSE	FALSE
cg05740895	10	89420170	37	PAPSS2;PAPSS2	Body;Body	chr10:89419346-89420027	S_Shore	PAPSS2	FALSE	-0.00292378	0.0991741	-0.0294813	0.976481	0.570218	-0.793172	0.379766	-2.08858	0.0367457	0.130636	0.0202735	0.232419	0.0872284	0.816213	0.557941	FALSE	FALSE	FALSE	FALSE	FALSE	FALSE	FALSE	FALSE	FALSE
cg08537737	8	70743047	37	SLCO5A1;SLCO5A1;SLCO5A1	Body;Body;Body	chr8:70744098-70747441	N_Shore	SLCO5A1	FALSE	0.148328	0.0789461	1.87886	0.060264	0.161415	0.764214	0.285577	2.67604	0.00744983	0.0535162	0.0975519	1.02332	0.0953288	0.306156	0.364757	FALSE	FALSE	FALSE	FALSE	FALSE	FALSE	FALSE	FALSE	TRUE
cg10117603	13	101171714	37	PCCA;PCCA	Body;Body			PCCA	FALSE	0.162064	0.0982124	1.65014	0.0989151	0.198745	0.935072	0.340045	2.74985	0.00596229	0.0464002	0.143592	1.58994	0.090313	0.111849	0.239946	FALSE	FALSE	FALSE	FALSE	TRUE	FALSE	FALSE	FALSE	FALSE
cg25405787	17	37056278	37	LASP1	Body			LASP1	FALSE	0.013972	0.102604	0.136175	0.891683	0.548937	0.902262	0.322911	2.79415	0.00520364	0.0429376	-0.0143642	-0.156667	0.0916863	0.875507	0.571461	FALSE	FALSE	FALSE	FALSE	TRUE	FALSE	FALSE	FALSE	FALSE
cg02725398	3	9988144	37	PRRT3	Body	chr3:9987895-9989619	Island	CIDEC	FALSE	0.00174756	0.101468	0.0172227	0.986259	0.572738	-0.298593	0.133152	-2.24249	0.0249294	0.105331	0.0142081	0.143207	0.0992143	0.886127	0.574207	FALSE	FALSE	FALSE	FALSE	FALSE	FALSE	FALSE	FALSE	TRUE
cg01431482	1	2989085	37	PRDM16;PRDM16	Body;Body	chr1:2990030-2990718	N_Shore	PRDM16	FALSE	-0.315376	0.120843	-2.6098	0.00905963	0.0743234	-0.612818	0.253052	-2.4217	0.0154479	0.081737	-0.278031	-2.7025	0.102879	0.00688199	0.082069	FALSE	FALSE	FALSE	FALSE	FALSE	FALSE	TRUE	FALSE	FALSE
cg17394304	3	187453973	37	BCL6;BCL6;BCL6;BCL6	5'UTR;5'UTR;1stExon;TSS1500	chr3:187455330-187455843	N_Shore	BCL6	FALSE	-0.0344249	0.0993618	-0.34646	0.728997	0.500942	0.666578	0.307894	2.16496	0.0303909	0.116669	-0.0283275	-0.300451	0.0942833	0.763833	0.541987	FALSE	FALSE	FALSE	FALSE	FALSE	FALSE	FALSE	FALSE	FALSE
cg26073542	11	3174128	37	OSBPL5;OSBPL5;OSBPL5	5'UTR;5'UTR;5'UTR			OSBPL5	FALSE	0.0492096	0.0935586	0.525977	0.598904	0.459824	0.651572	0.293227	2.22208	0.0262781	0.108092	0.0403278	0.422388	0.0954758	0.672742	0.514467	FALSE	FALSE	FALSE	FALSE	FALSE	FALSE	FALSE	FALSE	TRUE
cg02577049	1	1851347	37	TMEM52	TSS1500	chr1:1850098-1851391	Island	TMEM52	FALSE	-0.107388	0.111123	-0.966386	0.333851	0.349334	0.71809	0.356383	2.01494	0.043911	0.143288	-0.100618	-1.07175	0.0938814	0.283831	0.352345	FALSE	FALSE	FALSE	FALSE	FALSE	FALSE	FALSE	FALSE	TRUE
cg25582283	5	137475115	37	NME5;NME5	1stExon;5'UTR			NME5	FALSE	0.137411	0.102876	1.33569	0.181651	0.26134	0.72588	0.340875	2.12946	0.0332161	0.123	0.122174	1.32047	0.0925229	0.186677	0.294516	FALSE	FALSE	FALSE	FALSE	FALSE	FALSE	FALSE	FALSE	FALSE
cg03604011	5	400201	37	AHRR	Body			AHRR	FALSE	0.115522	0.0783533	1.47437	0.140381	0.23291	0.575839	0.206501	2.78855	0.00529442	0.0432348	0.216008	2.25039	0.0959866	0.0244239	0.131499	FALSE	FALSE	FALSE	FALSE	TRUE	FALSE	FALSE	FALSE	FALSE
cg09578155	11	68141470	37	LRP5	Body			LRP5	FALSE	-0.150727	0.100874	-1.49421	0.13512	0.229767	-0.928433	0.270091	-3.43749	0.00058714	0.0110707	-0.13952	-1.43567	0.0971814	0.151097	0.269926	FALSE	FALSE	FALSE	FALSE	TRUE	FALSE	FALSE	FALSE	TRUE
cg10583311	12	133082545	37	FBRSL1	Body			FBRSL1	FALSE	0.136187	0.106025	1.28449	0.198972	0.271325	0.942882	0.32812	2.87358	0.00405843	0.0371956	0.129095	1.3663	0.0944851	0.171845	0.284369	FALSE	FALSE	FALSE	FALSE	TRUE	FALSE	FALSE	FALSE	FALSE
cg18393958	11	82443149	37	FAM181B;FAM181B	1stExon;3'UTR	chr11:82443435-82444976	N_Shore	FAM181B	FALSE	-0.128371	0.114489	-1.12126	0.262179	0.309284	-0.657049	0.28969	-2.26811	0.0233227	0.102236	-0.115407	-1.21447	0.0950273	0.22457	0.318162	FALSE	FALSE	FALSE	FALSE	FALSE	FALSE	FALSE	FALSE	FALSE
cg19148410	11	111250352	37	POU2AF1	TSS200			POU2AF1	FALSE	-0.173285	0.0744344	-2.32803	0.0199108	0.101871	-0.440134	0.214024	-2.05647	0.0397372	0.136124	-0.278645	-2.64892	0.105192	0.00807505	0.0867213	FALSE	FALSE	FALSE	FALSE	FALSE	FALSE	TRUE	FALSE	FALSE
cg22642777	5	146256943	37	PPP2R2B;PPP2R2B;PPP2R2B;PPP2R2B;PPP2R2B;PPP2R2B;PPP2R2B	Body;Body;Body;5'UTR;Body;Body;Body	chr5:146257346-146258575	N_Shore	PPP2R2B	FALSE	0.0919571	0.0849213	1.08285	0.278874	0.319554	0.861169	0.356812	2.41351	0.0157998	0.0829573	0.0888789	0.988461	0.0899164	0.322927	0.373677	FALSE	FALSE	FALSE	FALSE	FALSE	FALSE	FALSE	FALSE	FALSE
cg08160085	12	2045730	37					LINC00940	FALSE	-0.154297	0.100713	-1.53205	0.12551	0.221738	-0.758235	0.245772	-3.08512	0.0020347	0.0241455	-0.150162	-1.49924	0.100159	0.13381	0.257511	FALSE	FALSE	FALSE	FALSE	TRUE	FALSE	FALSE	FALSE	TRUE
cg08952844	2	88313351	37			chr2:88316233-88316859	N_Shelf	KRCC1	FALSE	0.0626013	0.0977658	0.640318	0.521966	0.432445	0.800756	0.349773	2.28936	0.0220586	0.0993659	0.0536827	0.586869	0.091473	0.557291	0.474572	FALSE	FALSE	FALSE	FALSE	FALSE	FALSE	FALSE	FALSE	FALSE
cg15518113	1	167400121	37	CD247;CD247	3'UTR;3'UTR			CD247	FALSE	0.0946095	0.0934714	1.01218	0.311454	0.336866	0.912349	0.339548	2.68695	0.00721078	0.0525317	0.0950689	1.01883	0.0933123	0.308286	0.366048	FALSE	FALSE	FALSE	FALSE	FALSE	FALSE	FALSE	FALSE	TRUE
cg05644049	1	11118880	37	SRM	Body	chr1:11119030-11120634	N_Shore	SRM	FALSE	-0.12514	0.105472	-1.18648	0.235432	0.294022	-0.827739	0.34867	-2.37399	0.017597	0.0872981	-0.147576	-1.56004	0.0945976	0.118751	0.245793	FALSE	FALSE	FALSE	FALSE	FALSE	FALSE	FALSE	FALSE	TRUE
cg14509967	17	46679135	37	LOC404266;LOC404266;LOC404266;LOC404266;HOXB6;LOC404266	Body;Body;Body;Body;5'UTR;Body	chr17:46675044-46675589	S_Shelf	HOXB-AS3	FALSE	-0.29726	0.10691	-2.78048	0.00542794	0.0647651	-0.539961	0.194809	-2.77175	0.00557565	0.0445392	-0.294183	-2.75341	0.106843	0.00589787	0.0766061	FALSE	FALSE	FALSE	FALSE	TRUE	FALSE	TRUE	FALSE	FALSE
cg18599081	3	46448084	37	CCRL2;CCRL2	TSS1500;TSS1500			CCRL2	FALSE	-0.000253307	0.0918115	-0.00275899	0.997799	0.574691	0.59313	0.275475	2.15312	0.0313093	0.11875	0.0252533	0.261272	0.0966552	0.793882	0.551418	FALSE	FALSE	FALSE	FALSE	FALSE	FALSE	FALSE	FALSE	FALSE
cg08843623	16	85627648	37					GSE1	FALSE	0.179771	0.0925497	1.94242	0.052086	0.150828	0.733625	0.227073	3.23079	0.00123449	0.0176487	0.185523	1.89985	0.0976511	0.0574526	0.181256	FALSE	FALSE	FALSE	FALSE	TRUE	FALSE	FALSE	FALSE	TRUE
cg13185177	3	194119885	37	GP5	5'UTR	chr3:194117601-194118988	S_Shore	GP5	FALSE	0.0784	0.086912	0.902062	0.367024	0.364882	0.935568	0.234276	3.99344	6.51204e-05	0.00270105	0.114408	1.18147	0.0968349	0.237415	0.325956	FALSE	FALSE	FALSE	FALSE	TRUE	FALSE	FALSE	FALSE	FALSE
cg07802362	1	172313798	37	DNM3;DNM3	Body;Body			DNM3	FALSE	0.126148	0.0867645	1.45392	0.145969	0.237481	1.2185	0.332846	3.66087	0.000251361	0.00650317	0.156726	1.68993	0.0927411	0.0910417	0.219101	FALSE	FALSE	FALSE	FALSE	TRUE	FALSE	FALSE	FALSE	FALSE
cg25800753	10	94891725	37					CYP26A1	FALSE	-0.14061	0.0971106	-1.44793	0.147635	0.238242	0.93795	0.321017	2.92181	0.00348001	0.0335879	-0.117277	-1.19563	0.0980879	0.23184	0.322862	FALSE	FALSE	FALSE	FALSE	TRUE	FALSE	FALSE	FALSE	FALSE
cg25612391	19	19216451	37	SLC25A42	Body			SLC25A42	FALSE	-0.237322	0.113498	-2.09097	0.0365303	0.129577	-0.673546	0.189595	-3.55255	0.000381518	0.00853204	-0.231619	-2.25082	0.102904	0.0243969	0.131445	FALSE	FALSE	FALSE	FALSE	TRUE	FALSE	TRUE	FALSE	TRUE
cg08832695	17	46676375	37	LOC404266;LOC404266;LOC404266;LOC404266;HOXB6;LOC404266	Body;Body;Body;Body;5'UTR;Body	chr17:46675044-46675589	S_Shore	HOXB-AS3	FALSE	-0.240687	0.0989076	-2.43345	0.0149557	0.0892107	-0.639491	0.191907	-3.33229	0.000861349	0.0142003	-0.241066	-2.32943	0.103487	0.0198363	0.120861	FALSE	FALSE	FALSE	FALSE	TRUE	FALSE	TRUE	FALSE	FALSE
cg10590964	2	202929157	37					KIAA2012	FALSE	-0.180978	0.0803871	-2.25133	0.0243649	0.109303	-0.403123	0.17548	-2.29726	0.021604	0.0979509	-0.247307	-2.39515	0.103253	0.0166134	0.115138	FALSE	FALSE	FALSE	FALSE	FALSE	FALSE	TRUE	FALSE	TRUE
cg26821540	11	45115390	37	PRDM11	TSS200			PRDM11	FALSE	0.0800882	0.0878604	0.91154	0.362011	0.362661	1.04338	0.342429	3.04699	0.00231145	0.0259917	0.0602487	0.647298	0.0930772	0.517439	0.460712	FALSE	FALSE	FALSE	FALSE	TRUE	FALSE	FALSE	FALSE	FALSE
cg27130176	16	3085982	37	CCDC64B	TSS1500	chr16:3086283-3086968	N_Shore	LOC100128770	FALSE	0.00164112	0.0771962	0.0212591	0.983039	0.571803	0.448331	0.228944	1.95825	0.0502004	0.153986	0.0812377	0.824314	0.0985518	0.409761	0.415713	FALSE	FALSE	FALSE	FALSE	FALSE	FALSE	FALSE	FALSE	FALSE
cg11314684	1	244006288	37	AKT3;AKT3	Body;Body			AKT3	FALSE	-0.171997	0.100443	-1.71237	0.0868277	0.186707	-0.675091	0.301733	-2.23738	0.0252618	0.105899	-0.177575	-1.83949	0.096535	0.0658432	0.189968	FALSE	FALSE	FALSE	FALSE	FALSE	FALSE	FALSE	FALSE	FALSE
cg09084200	11	134095863	37	VPS26B;NCAPD3	Body;TSS1500	chr11:134093696-134095491	S_Shore	VPS26B	FALSE	-0.312355	0.0968866	-3.22392	0.00126448	0.0389413	-0.671695	0.305827	-2.19632	0.0280688	0.111848	-0.328919	-3.28869	0.100015	0.00100656	0.0414863	FALSE	TRUE	FALSE	FALSE	FALSE	TRUE	TRUE	FALSE	FALSE
cg18951352	6	149806077	37	ZC3H12D;ZC3H12D	5'UTR;1stExon			ZC3H12D	FALSE	-0.255424	0.0965913	-2.64438	0.00818406	0.0717012	-0.989679	0.233752	-4.23389	2.29687e-05	0.00137075	-0.31474	-3.01483	0.104397	0.00257124	0.0573361	FALSE	FALSE	FALSE	FALSE	TRUE	FALSE	TRUE	FALSE	FALSE
cg11032534	17	4689879	37	VMO1;VMO1;VMO1;VMO1	TSS200;TSS200;TSS200;TSS200	chr17:4688628-4689563	S_Shore	VMO1	FALSE	0.0627168	0.102281	0.613184	0.539755	0.439574	0.646257	0.318983	2.02599	0.0427658	0.141425	0.0519674	0.557507	0.0932138	0.577181	0.481614	FALSE	FALSE	FALSE	FALSE	FALSE	FALSE	FALSE	FALSE	FALSE
cg23759710	2	42990957	37	OXER1	1stExon			OXER1	FALSE	0.0123758	0.0918733	0.134705	0.892845	0.549217	0.755162	0.312203	2.41882	0.0155709	0.0821337	0.0411751	0.436359	0.0943607	0.662576	0.511753	FALSE	FALSE	FALSE	FALSE	FALSE	FALSE	FALSE	FALSE	FALSE
cg23916896	5	368804	37	AHRR	Body	chr5:370185-370422	N_Shore	AHRR	FALSE	-0.380443	0.0860121	-4.42314	9.72778e-06	0.00478565	-0.823312	0.194077	-4.24219	2.21346e-05	0.00134932	-0.432523	-4.42174	0.0978173	9.79083e-06	0.00499781	FALSE	TRUE	FALSE	FALSE	TRUE	TRUE	TRUE	TRUE	FALSE
cg09259409	1	247654811	37	OR2W5	1stExon			OR2W5	FALSE	0.149316	0.0692283	2.15687	0.031016	0.120839	0.538329	0.143148	3.76064	0.000169482	0.00505728	0.123832	1.25402	0.0987481	0.209833	0.309391	FALSE	FALSE	FALSE	FALSE	TRUE	FALSE	FALSE	FALSE	FALSE
cg08957484	5	132083532	37	CCNI2	1stExon	chr5:132082873-132083911	Island	CCNI2	FALSE	-0.169201	0.105291	-1.60699	0.108056	0.205075	-0.556132	0.250729	-2.21806	0.0265508	0.108495	-0.159265	-1.6202	0.0982999	0.10519	0.233017	FALSE	FALSE	FALSE	FALSE	FALSE	FALSE	FALSE	FALSE	FALSE
cg05895711	8	143051905	37			chr8:143054784-143055048	N_Shelf	MIR4472-1	FALSE	-0.187173	0.0940777	-1.98956	0.0466399	0.144098	-1.08087	0.320757	-3.36975	0.000752369	0.0130897	-0.176887	-1.89099	0.0935418	0.0586254	0.182603	FALSE	FALSE	FALSE	FALSE	TRUE	FALSE	FALSE	FALSE	FALSE
cg07879474	5	139064216	37			chr5:139060555-139060934	S_Shelf	CXXC5	FALSE	0.159013	0.0936046	1.69878	0.0893612	0.189303	1.11222	0.342908	3.2435	0.0011807	0.0171169	0.154955	1.6756	0.0924774	0.0938165	0.22171	FALSE	FALSE	FALSE	FALSE	TRUE	FALSE	FALSE	FALSE	FALSE
cg19432362	13	46426263	37	SIAH3	TSS1500			SIAH3	FALSE	0.0798949	0.0927328	0.86156	0.38893	0.376129	0.758562	0.2586	2.93334	0.00335339	0.0326894	0.0355311	0.363837	0.0976566	0.71598	0.528033	FALSE	FALSE	FALSE	FALSE	TRUE	FALSE	FALSE	FALSE	TRUE
cg18082788	6	149806339	37	ZC3H12D	TSS200			ZC3H12D	FALSE	-0.267595	0.0976833	-2.73941	0.00615497	0.0652905	-1.05845	0.184925	-5.72369	1.04235e-08	3.68948e-06	-0.309235	-3.01218	0.102661	0.00259375	0.057442	FALSE	FALSE	TRUE	FALSE	TRUE	FALSE	TRUE	FALSE	FALSE
cg14538806	9	130308075	37	FAM129B;FAM129B	Body;Body			FAM129B	FALSE	0.0733103	0.0952772	0.769442	0.441631	0.399664	0.796871	0.365999	2.17725	0.0294619	0.114771	0.0727235	0.804428	0.090404	0.42115	0.420983	FALSE	FALSE	FALSE	FALSE	FALSE	FALSE	FALSE	FALSE	TRUE
cg11902777	5	368843	37	AHRR	Body	chr5:370185-370422	N_Shore	AHRR	FALSE	-0.34521	0.0841056	-4.10448	4.05224e-05	0.00809872	-1.03636	0.194487	-5.32868	9.89273e-08	2.03094e-05	-0.397462	-4.0569	0.0979716	4.97276e-05	0.0123457	FALSE	TRUE	TRUE	FALSE	TRUE	TRUE	TRUE	TRUE	FALSE
cg02423064	17	32484008	37	ACCN1	TSS200	chr17:32484007-32484280	Island	ASIC2	FALSE	0.0727164	0.0949332	0.765974	0.443692	0.400057	0.804505	0.340717	2.36121	0.0182152	0.0889092	0.0716702	0.776671	0.0922787	0.437353	0.427765	FALSE	FALSE	FALSE	FALSE	FALSE	FALSE	FALSE	FALSE	FALSE
cg15474579	6	36645812	37	CDKN1A;CDKN1A	TSS1500;TSS1500	chr6:36646244-36648465	N_Shore	CDKN1A	FALSE	-0.215239	0.0790113	-2.72415	0.00644674	0.0667054	-0.804792	0.229843	-3.50148	0.000462679	0.00955596	-0.259388	-2.7494	0.0943435	0.00597037	0.0769603	FALSE	FALSE	FALSE	FALSE	TRUE	FALSE	TRUE	FALSE	FALSE
cg01899089	5	369969	37	AHRR	Body	chr5:370185-370422	N_Shore	AHRR	FALSE	-0.351323	0.0894194	-3.92893	8.53229e-05	0.0116238	-0.955592	0.257114	-3.71661	0.00020191	0.00569386	-0.381073	-3.88472	0.0980955	0.000102449	0.0156107	FALSE	TRUE	FALSE	FALSE	TRUE	TRUE	TRUE	TRUE	FALSE
cg23680518	19	36020232	37	SBSN;SBSN;SBSN	TSS1500;TSS1500;TSS1500	chr19:36024182-36024803	N_Shelf	SBSN	FALSE	0.082071	0.0787498	1.04217	0.297331	0.329542	0.634567	0.211576	2.99924	0.00270656	0.0287602	0.17149	1.71661	0.0999001	0.0860498	0.214756	FALSE	FALSE	FALSE	FALSE	TRUE	FALSE	FALSE	FALSE	FALSE
cg22214889	20	49410828	37	BCAS4;BCAS4;BCAS4	TSS1500;TSS1500;TSS1500	chr20:49411401-49412142	N_Shore	BCAS4	FALSE	0.084052	0.0937694	0.896369	0.370056	0.366464	0.702771	0.316735	2.2188	0.0265006	0.108419	0.0952546	1.02171	0.0932308	0.306919	0.365112	FALSE	FALSE	FALSE	FALSE	FALSE	FALSE	FALSE	FALSE	TRUE
cg05877788	17	27899874	37	TP53I13	Body	chr17:27899511-27900067	Island	TP53I13	FALSE	-0.222637	0.088942	-2.50317	0.0123087	0.0823277	-0.420132	0.180475	-2.32792	0.0199161	0.0939444	-0.216904	-2.10121	0.103228	0.0356224	0.150965	FALSE	FALSE	FALSE	FALSE	FALSE	FALSE	TRUE	FALSE	TRUE
cg07719172	12	109889431	37	KCTD10	Body			KCTD10	FALSE	0.12005	0.0851387	1.41006	0.158523	0.246374	1.04894	0.299942	3.49716	0.00047024	0.00960667	0.115855	1.23523	0.0937921	0.216746	0.313786	FALSE	FALSE	FALSE	FALSE	TRUE	FALSE	FALSE	FALSE	FALSE
cg16348158	1	3036916	37	PRDM16;PRDM16	Body;Body	chr1:3038067-3038343	N_Shore	PRDM16	FALSE	0.0779495	0.0924704	0.842967	0.399247	0.380759	0.388921	0.191737	2.02841	0.0425184	0.140833	0.110243	1.12556	0.0979454	0.260352	0.339115	FALSE	FALSE	FALSE	FALSE	FALSE	FALSE	FALSE	FALSE	FALSE
cg05424060	7	79768675	37	GNAI1	Body	chr7:79763793-79764889	S_Shelf	GNAI1	FALSE	-0.209196	0.0923069	-2.26631	0.0234322	0.108142	-0.772924	0.35599	-2.17119	0.0299165	0.115533	-0.212972	-2.28992	0.0930041	0.0220261	0.126901	FALSE	FALSE	FALSE	FALSE	FALSE	FALSE	TRUE	FALSE	TRUE

## Sheet: S5_SmkToDNAm_Metscape_Annot
MyList	Gene.ID	Type	Tax.ID	Homologene.Gene.ID	Homologene.Gene.Tax.ID	Gene.Symbol	Description	Protein.Functions.(ChatGPT)	Disease.&.Drugs.(ChatGPT)	Biological.Process.(GO)	Kinase.Class.(UniProt)	Protein.Function.(Protein.Atlas)	Subcellular.Location.(Protein.Atlas)	Drug.(DrugBank)	Canonical.Pathways_x000D_	Hallmark.Gene.Sets_x000D_	GO:0030097.hemopoiesis	GO:0045596.negative.regulation.of.cell.di	GO:0000902.cell.morphogenesis	GO:0071345.cellular.response.to.cytokine	hsa05166.Human.T-cell.leukemia.virus.1	GO:0009792.embryo.development.ending.in.b	GO:0006954.inflammatory.response	R-HSA-5663202.Diseases.of.signal.transductio	GO:0051960.regulation.of.nervous.system.d	GO:0051090.regulation.of.DNA-binding.tran	GO:0010720.positive.regulation.of.cell.de	GO:0001501.skeletal.system.development	GO:0008285.negative.regulation.of.cell.po	R-HSA-449147.Signaling.by.Interleukins	GO:0030855.epithelial.cell.differentiatio	hsa04015.Rap1.signaling.pathway	GO:0045936.negative.regulation.of.phospha	R-HSA-9675108.Nervous.system.development	GO:0030335.positive.regulation.of.cell.mi	GO:0051338.regulation.of.transferase.acti
AHRR	57491	symbol	H. sapiens	57491	H. sapiens	AHRR	aryl hydrocarbon receptor repressor	AHRR is a human gene that plays a role in the aryl hydrocarbon receptor (AhR) signaling pathway, which is involved in regulating cell growth and differentiation. It acts as a feedback modulator by repressing the expression of genes that are dependent on AhR. The gene is also associated with dioxin toxicity. Different isoforms of the gene have been identified through alternative splicing.	AHRR has been implicated in several diseases, including cancer, cardiovascular disease, and autoimmune disorders. In cancer, AHRR has been shown to be downregulated in various types of tumors, including lung, breast, and liver cancer. Targeting AHRR may therefore be a potential strategy for cancer therapy. In cardiovascular disease, AHRR has been linked to atherosclerosis and hypertension, and ma…	GO:0006805 xenobiotic metabolic process;GO:0030522 intracellular receptor signaling pathway;GO:0071466 cellular response to xenobiotic stimulus		Predicted intracellular proteins	Nucleoplasm (Supported); Additional: Cytosol				0.0	0.0	0.0	0.0	0.0	0.0	0.0	0.0	0.0	0.0	0.0	0.0	0.0	0.0	0.0	0.0	0.0	0.0	0.0	0.0
ALPPL2	251	gene_synonym	H. sapiens	251	H. sapiens	ALPG	alkaline phosphatase, germ cell	The ALPG gene encodes for a membrane-bound enzyme called alkaline phosphatase, germ cell, which is closely related to other forms of alkaline phosphatase found in the intestine, placenta, and liver/bone/kidney. This glycosylated enzyme is primarily found in the testis, thymus, and certain germ cell tumors.	Mutations in the ALPG gene have been associated with male infertility, specifically with impaired spermatogenesis and reduced sperm motility. In addition, ALPG expression has been found to be dysregulated in certain types of cancer, including testicular germ cell tumors and ovarian cancer. As a result, there has been interest in developing drugs that target ALPG for the treatment of these disease…	GO:0016311 dephosphorylation;GO:0006796 phosphate-containing compound metabolic process;GO:0006793 phosphorus metabolic process		Enzymes; ENZYME proteins:Hydrolases; Predicted intracellular proteins; FDA approved drug targets:Small molecule drugs	Plasma membrane (Approved)	Levamisole; Amifostine			0.0	0.0	0.0	0.0	0.0	0.0	0.0	0.0	0.0	0.0	0.0	0.0	0.0	0.0	0.0	0.0	0.0	0.0	0.0	0.0
MYO1G	64005	symbol	H. sapiens	64005	H. sapiens	MYO1G	myosin IG	MYO1G is a gene that encodes for a class I myosin protein that is found in high levels in T and B lymphocytes and mast cells. This protein is associated with the plasma membrane and is involved in various cellular processes such as cell movement and division. The function of MYO1G is not fully understood, but it is believed to play a role in the regulation of the cytoskeleton and the movement of …	Research on MYO1G has revealed its potential as a therapeutic target for various diseases. For example, MYO1G has been found to be overexpressed in several types of cancer, including breast, lung, and ovarian cancer. Inhibition of MYO1G has been shown to reduce cancer cell proliferation and migration, making it a promising target for cancer therapy. Additionally, MYO1G has been implicated in immu…	GO:0071976 cell gliding;GO:0120117 T cell meandering migration;GO:0002433 immune response-regulating cell surface receptor signaling pathway involved in phagocytosis		Predicted intracellular proteins	Plasma membrane (Supported); Additional: Nucleoplasm				0.0	0.0	0.0	0.0	0.0	0.0	0.0	0.0	0.0	0.0	0.0	0.0	0.0	0.0	0.0	0.0	0.0	0.0	0.0	0.0
GFI1	2672	symbol	H. sapiens	2672	H. sapiens	GFI1	growth factor independent 1 transcriptional repressor	GFI1 is a nuclear zinc finger protein that acts as a transcriptional repressor and plays a role in various developmental contexts, including hematopoiesis and oncogenesis. It functions as part of a complex with other cofactors to control histone modifications that lead to the silencing of target gene promoters. Mutations in this gene cause autosomal dominant severe congenital neutropenia and domi…	GFI1 mutations have been associated with various hematological malignancies, including acute myeloid leukemia (AML), myelodysplastic syndrome (MDS), and lymphoma. Targeting GFI1 has emerged as a potential therapeutic strategy for these diseases. Several small molecule inhibitors of GFI1 have been developed, including the compound K7174, which disrupts the interaction between GFI1 and its cofactor…	GO:0010956 negative regulation of calcidiol 1-monooxygenase activity;GO:0070105 positive regulation of interleukin-6-mediated signaling pathway;GO:0010957 negative regulation of vitamin D biosynthetic process		Human disease related genes:Immune system diseases:Primary immunodeficiency; Transcription factors:Zinc-coordinating DNA-binding domains; Predicted intracellular proteins; Disease related genes			(M254)PID MYC REPRESS PATHWAY	(M5951)HALLMARK SPERMATOGENESIS	0.0	0.0	1.0	0.0	0.0	0.0	0.0	0.0	0.0	1.0	0.0	0.0	0.0	0.0	0.0	0.0	1.0	0.0	0.0	0.0
AVPR1B	553	symbol	H. sapiens	553	H. sapiens	AVPR1B	arginine vasopressin receptor 1B	AVPR1B is a gene that encodes a receptor for arginine vasopressin, a hormone involved in regulating blood pressure, water balance, and stress response. This receptor is part of a family of G-protein coupled receptors and is primarily located in the anterior pituitary gland, where it stimulates the release of ACTH. High levels of AVPR1B expression have been observed in ACTH-secreting pituitary ade…	AVPR1B has been implicated in several diseases, including depression, anxiety, and social behavior disorders. Studies have shown that AVPR1B antagonists may have therapeutic potential in the treatment of these disorders. Additionally, AVPR1B has been linked to the development of pituitary adenomas and bronchial carcinoids responsible for the ectopic ACTH syndrome, making it a potential target for…	GO:0001992 regulation of systemic arterial blood pressure by vasopressin;GO:0032430 positive regulation of phospholipase A2 activity;GO:0090238 positive regulation of arachidonic acid secretion		FDA approved drug targets:Biotech drugs; Transporters; FDA approved drug targets:Small molecule drugs; G-protein coupled receptors:GPCRs excl olfactory receptors		Desmopressin; Vasopressin; Terlipressin; PH-284; SR 121463; Atosiban; Lypressin			0.0	0.0	0.0	0.0	0.0	0.0	0.0	0.0	0.0	0.0	0.0	0.0	0.0	0.0	0.0	1.0	0.0	0.0	1.0	1.0
PRSS23	11098	symbol	H. sapiens	11098	H. sapiens	PRSS23	serine protease 23	PRSS23 is a gene that encodes a serine protease, which is a type of enzyme that breaks down proteins. It belongs to the trypsin family of serine proteases and is conserved across species. Studies in mice have shown that the mRNA levels of this gene decrease after ovulation is induced. The gene undergoes alternative splicing, resulting in multiple transcript variants.	There is limited information available on the disease implications of PRSS23. However, studies have suggested that it may play a role in cancer progression and metastasis. In particular, it has been shown to be upregulated in breast cancer and may contribute to tumor growth and invasion. As such, there is interest in developing drugs that target PRSS23 as a potential therapeutic strategy for canc…	GO:0006508 proteolysis;GO:0019538 protein metabolic process;GO:1901564 organonitrogen compound metabolic process		Predicted secreted proteins; Enzymes; Predicted intracellular proteins; Peptidases:Serine-type peptidases				(M5946)HALLMARK COAGULATION; (M5906)HALLMARK ESTROGEN RESPONSE EARLY; (M5907)HALLMARK ESTROGEN RESPONSE LATE	0.0	0.0	0.0	0.0	0.0	0.0	0.0	1.0	0.0	0.0	0.0	0.0	0.0	0.0	0.0	0.0	0.0	0.0	0.0	0.0
ATP9A	10079	symbol	H. sapiens	10079	H. sapiens	ATP9A	ATPase phospholipid transporting 9A (putative)	ATP9A is a human gene that encodes for a protein called ATPase phospholipid transporting 9A. This protein is involved in various cellular processes such as negative regulation of exosomal secretion, regulation of endocytic recycling, and regulation of retrograde transport from endosome to Golgi. It is also known to have protease binding activity. ATP9A is located in different cellular components …	There is limited information available on the disease implications of ATP9A. However, some studies have suggested that mutations in this gene may be associated with certain types of cancer, including breast cancer and hepatocellular carcinoma. Targeted drug discovery efforts for ATP9A are also limited, but some studies have identified potential small molecule inhibitors of the protein that could …	GO:1903542 negative regulation of exosomal secretion;GO:1905279 regulation of retrograde transport, endosome to Golgi;GO:1903541 regulation of exosomal secretion		Transporters:Primary Active Transporters; Enzymes; ENZYME proteins					0.0	0.0	1.0	0.0	0.0	0.0	0.0	0.0	0.0	0.0	0.0	0.0	0.0	0.0	0.0	0.0	0.0	0.0	0.0	0.0
YWHAQ	10971	symbol	H. sapiens	10971	H. sapiens	YWHAQ	tyrosine 3-monooxygenase/tryptophan 5-monooxygenase activation protein theta	YWHAQ is a gene that belongs to the 14-3-3 family of proteins, which are involved in signal transduction by binding to phosphoserine-containing proteins. This gene is highly conserved and is found in both plants and mammals. It is 99% identical to the mouse and rat orthologs. YWHAQ is upregulated in patients with amyotrophic lateral sclerosis, a neurodegenerative disease. The gene contains a 6 bp…	YWHAQ has been implicated in several diseases, including cancer, neurodegenerative disorders, and cardiovascular diseases. In cancer, YWHAQ has been shown to be overexpressed in several types of tumors, including breast, ovarian, and lung cancer. Targeting YWHAQ has been proposed as a potential therapeutic strategy for cancer treatment. In neurodegenerative disorders, YWHAQ has been found to be u…	GO:0021762 substantia nigra development;GO:0048857 neural nucleus development;GO:0030901 midbrain development		Predicted intracellular proteins; Transporters:Accessory Factors Involved in Transport	Cytosol (Supported); Additional: Nucleoplasm	Phenethyl Isothiocyanate	(M199)PID P38 MK2 PATHWAY; (M247)PID INSULIN GLUCOSE PATHWAY; (M249)PID PI3KCI AKT PATHWAY	(M5926)HALLMARK MYC TARGETS V1	0.0	0.0	0.0	0.0	1.0	0.0	0.0	1.0	0.0	0.0	0.0	0.0	0.0	0.0	0.0	1.0	0.0	0.0	0.0	1.0
GNG12-AS1	100289178	symbol	H. sapiens	100289178	H. sapiens	GNG12-AS1	GNG12, DIRAS3 and WLS antisense RNA 1										0.0	0.0	0.0	0.0	0.0	0.0	0.0	0.0	0.0	0.0	0.0	0.0	0.0	0.0	0.0	0.0	0.0	0.0	0.0	0.0
ZC3H12D	340152	symbol	H. sapiens	340152	H. sapiens	ZC3H12D	zinc finger CCCH-type containing 12D	ZC3H12D is a human gene that is predicted to have endoribonuclease activity and mRNA binding activity. It is involved in negative regulation of the G1/S transition of the mitotic cell cycle and negative regulation of cell growth. ZC3H12D is located in the P-body and nucleoplasm.	There is limited information available on the disease implications of ZC3H12D. However, studies have shown that it is downregulated in certain types of cancer, including breast cancer and hepatocellular carcinoma, suggesting a potential tumor suppressor role. Targeted drug discovery efforts for ZC3H12D are also limited, likely due to the lack of understanding of its function and disease implicati…	GO:0061158 3'-UTR-mediated mRNA destabilization;GO:0061157 mRNA destabilization;GO:0050779 RNA destabilization		Predicted intracellular proteins; Disease related genes	Cytoplasmic bodies;Nucleoplasm (Supported)				0.0	0.0	0.0	0.0	0.0	0.0	0.0	0.0	0.0	0.0	0.0	0.0	0.0	0.0	0.0	0.0	0.0	0.0	0.0	0.0
CRTC1	23373	symbol	H. sapiens	23373	H. sapiens	CRTC1	CREB regulated transcription coactivator 1	CRTC1, also known as CREB regulated transcription coactivator 1, is a gene that plays a role in regulating gene expression. It enables the binding activity of cAMP response element binding protein and is involved in positive regulation of transcription by RNA polymerase II. CRTC1 is located in the cytosol, nuclear body, and plasma membrane.	CRTC1 has been implicated in several diseases, including cancer, obesity, and diabetes. In cancer, CRTC1 has been shown to promote tumor growth and metastasis in various types of cancer, including breast, lung, and prostate cancer. In obesity and diabetes, CRTC1 has been found to play a role in regulating glucose and lipid metabolism. Targeted drug discovery efforts have focused on developing inh…	GO:1902631 negative regulation of membrane hyperpolarization;GO:1902630 regulation of membrane hyperpolarization;GO:0032793 positive regulation of CREB transcription factor activity		Cancer-related genes:Mutational cancer driver genes; Human disease related genes:Cancers:Head and neck cancers; Predicted intracellular proteins; Disease related genes	Nuclear bodies;Nucleoplasm (Supported); Additional: Cytosol;Plasma membrane		(M167)PID AP1 PATHWAY		1.0	0.0	0.0	0.0	1.0	0.0	0.0	0.0	0.0	1.0	0.0	0.0	0.0	0.0	0.0	0.0	0.0	0.0	0.0	0.0
ZNF385D	79750	symbol	H. sapiens	79750	H. sapiens	ZNF385D	zinc finger protein 385D	ZNF385D is a human gene that encodes for a protein called zinc finger protein 385D. This protein is involved in sequence-specific double-stranded DNA binding activity and is predicted to be active in the nucleus. The zinc finger motif in the protein allows it to bind to specific DNA sequences and regulate gene expression. The function of ZNF385D is not fully understood, but it may play a role in …	Mutations in the ZNF385D gene have been associated with several neurodevelopmental disorders, including intellectual disability and autism spectrum disorder. However, there are currently no targeted drug discovery efforts specifically for this gene. There are also no drugs on the market that target ZNF385D. However, there are drugs that target other genes and pathways that are implicated in neuro…			Predicted intracellular proteins					0.0	0.0	0.0	0.0	0.0	0.0	0.0	0.0	0.0	0.0	0.0	0.0	0.0	0.0	0.0	0.0	0.0	0.0	0.0	0.0
ZC3H3	23144	symbol	H. sapiens	23144	H. sapiens	ZC3H3	zinc finger CCCH-type containing 3	ZC3H3 is a human gene that encodes a protein containing a zinc finger CCCH-type domain. This protein is predicted to have SMAD binding activity and is involved in the regulation of mRNA polyadenylation. It is located in the nucleus of cells. The function of ZC3H3 is not fully understood, but it may play a role in the regulation of gene expression and cellular signaling pathways. Further research …	There is limited information available on the disease implications of ZC3H3. However, recent studies have suggested that mutations in this gene may be associated with intellectual disability and developmental delay. Targeted drug discovery efforts for ZC3H3 are currently limited due to the lack of understanding of its function and role in disease. There are currently no drugs on the market that s…	GO:0032927 positive regulation of activin receptor signaling pathway;GO:0032925 regulation of activin receptor signaling pathway;GO:0031124 mRNA 3'-end processing		Predicted intracellular proteins	Nucleoplasm (Approved)				0.0	0.0	0.0	0.0	0.0	0.0	0.0	0.0	0.0	0.0	0.0	0.0	0.0	0.0	0.0	0.0	0.0	0.0	0.0	0.0
TMEM51	55092	symbol	H. sapiens	55092	H. sapiens	TMEM51	transmembrane protein 51	TMEM51 is a human gene that is predicted to be an integral component of the membrane. The function of this gene is not yet fully understood, but it is believed to play a role in cellular processes that involve the membrane. TMEM51 is a transmembrane protein, which means that it spans the membrane and is present on both sides of it. The gene is located on chromosome 2 and has been identified as a …	Unfortunately, there is currently very limited information available on the disease implications and targeted drug discovery efforts for TMEM51. As the function of this gene is not yet fully understood, it is difficult to predict its potential involvement in disease pathways. Additionally, there are no known drugs on the market that specifically target TMEM51. However, further research into the f…	GO:0008150 biological_process			Cytosol;Nucleoplasm (Approved)				0.0	0.0	0.0	0.0	0.0	0.0	0.0	0.0	0.0	0.0	0.0	0.0	0.0	0.0	0.0	0.0	0.0	0.0	0.0	0.0
MTSS1	9788	symbol	H. sapiens	9788	H. sapiens	MTSS1	MTSS I-BAR domain containing 1	MTSS1, also known as MTSS I-BAR domain containing 1, is a human gene that encodes a protein involved in various cellular processes. The protein has been predicted to have actin monomer binding, identical protein binding, and signaling receptor binding activities. It is also predicted to be involved in cellular response to fluid shear stress, negative regulation of epithelial cell proliferation, a…	MTSS1 has been implicated in various diseases, including cancer, cardiovascular disease, and neurological disorders. In cancer, MTSS1 has been shown to act as a tumor suppressor, and its downregulation has been associated with poor prognosis in several types of cancer, including breast, lung, and colorectal cancer. In cardiovascular disease, MTSS1 has been shown to play a role in endothelial cell…	GO:0072160 nephron tubule epithelial cell differentiation;GO:0030035 microspike assembly;GO:2001013 epithelial cell proliferation involved in renal tubule morphogenesis		Predicted intracellular proteins	Cytosol;Plasma membrane (Approved)		(M219)PID HEDGEHOG GLI PATHWAY		0.0	0.0	0.0	0.0	0.0	0.0	0.0	0.0	0.0	0.0	0.0	0.0	1.0	0.0	1.0	0.0	0.0	0.0	0.0	0.0
HIVEP3	59269	symbol	H. sapiens	59269	H. sapiens	HIVEP3	HIVEP zinc finger 3	HIVEP3, also known as HIVEP zinc finger 3, is a gene that encodes a transcription factor belonging to the human immunodeficiency virus type 1 enhancer-binding protein family. This protein contains multiple zinc finger and acid-rich domains and is involved in regulating nuclear factor kappaB-mediated transcription by binding the kappaB motif in target genes. Additionally, it binds to the recombina…	There is limited information available on the disease implications of HIVEP3. However, recent studies have suggested that HIVEP3 may play a role in the development and progression of certain cancers, including breast cancer and hepatocellular carcinoma. Targeted drug discovery efforts for HIVEP3 are currently underway, with a focus on developing small molecule inhibitors that can selectively targ…	GO:0035914 skeletal muscle cell differentiation;GO:0007519 skeletal muscle tissue development;GO:0060538 skeletal muscle organ development		Predicted intracellular proteins; Transcription factors:Zinc-coordinating DNA-binding domains	Nucleoplasm (Approved)				0.0	0.0	0.0	0.0	0.0	0.0	0.0	0.0	0.0	0.0	0.0	0.0	0.0	0.0	0.0	0.0	0.0	0.0	0.0	0.0
ITGAL	3683	symbol	H. sapiens	3683	H. sapiens	ITGAL	integrin subunit alpha L	ITGAL is a gene that encodes the alpha L chain of integrins, which are proteins found on the surface of cells that play a role in cell adhesion and signaling. Specifically, the alpha L chain combines with the beta 2 chain to form the integrin lymphocyte function-associated antigen-1 (LFA-1), which is expressed on all leukocytes. LFA-1 is important for leukocyte intercellular adhesion and also fun…	ITGAL has been implicated in various diseases, including autoimmune disorders, inflammatory diseases, and cancer. In autoimmune disorders such as multiple sclerosis and rheumatoid arthritis, ITGAL has been shown to play a role in the migration of leukocytes to the site of inflammation. In inflammatory diseases such as asthma and chronic obstructive pulmonary disease (COPD), ITGAL has been linked …	GO:0035683 memory T cell extravasation;GO:0002291 T cell activation via T cell receptor contact with antigen bound to MHC molecule on antigen presenting cell;GO:0072683 T cell extravasation		Transporters:Accessory Factors Involved in Transport; CD markers; Predicted intracellular proteins; FDA approved drug targets:Biotech drugs; FDA approved drug targets:Small molecule drugs		Efalizumab; Antithymocyte immunoglobulin (rabbit); Lovastatin; Simvastatin; Rosuvastatin; 1-Acetyl-4-(4-{4-[(2-Ethoxyphenyl)Thio]-3-Nitrophenyl}Pyridin-2-Yl)Piperazine; LFA703; (S)-2-((S)-3-isobutyl-2,5-dioxo-4-quinolin-3-ylmethyl-[1,4]diazepan-1yl)-N-methyl-3-naphtalen-2-yl-propionamide; 7A-[(4-cyanophenyl)methyl]-6-(3,5-dichlorophenyl)-5-oxo-2,3,5,7A-tetrahydro-1H-pyrrolo[1,2-A]pyrrole-7-carbon…	(M47)PID INTEGRIN CS PATHWAY; (M169)PID INTEGRIN2 PATHWAY; (M222)PID CXCR3 PATHWAY	(M5950)HALLMARK ALLOGRAFT REJECTION	0.0	0.0	0.0	0.0	1.0	0.0	1.0	1.0	0.0	0.0	0.0	0.0	0.0	0.0	0.0	1.0	0.0	0.0	0.0	0.0
ZFYVE21	79038	symbol	H. sapiens	79038	H. sapiens	ZFYVE21	zinc finger FYVE-type containing 21	ZFYVE21 is a human gene that is predicted to have metal ion binding activity. It is also predicted to be located in the endosome and focal adhesion. The gene is classified as a zinc finger FYVE-type containing 21.	There is limited information available on the disease implications of ZFYVE21. However, recent studies have suggested that mutations in this gene may be associated with the development of certain types of cancer, including breast cancer and hepatocellular carcinoma. Targeted drug discovery efforts for ZFYVE21 are currently underway, with a focus on developing small molecule inhibitors that can se…			Predicted intracellular proteins					0.0	0.0	0.0	0.0	0.0	0.0	0.0	0.0	0.0	0.0	0.0	0.0	0.0	0.0	0.0	0.0	0.0	0.0	0.0	0.0
CNTNAP2	26047	symbol	H. sapiens	26047	H. sapiens	CNTNAP2	contactin associated protein 2	CNTNAP2, or contactin associated protein 2, is a gene that encodes a member of the neurexin family, which functions in the nervous system as cell adhesion molecules and receptors. This protein is localized at the juxtaparanodes of myelinated axons and mediates interactions between neurons and glia during nervous system development. It is also involved in the localization of potassium channels wit…	CNTNAP2 has been implicated in several neurodevelopmental disorders, including autism spectrum disorder (ASD), attention deficit hyperactivity disorder (ADHD), intellectual disability, and language impairment. Studies have shown that mutations in this gene can lead to altered neuronal connectivity and communication, which may contribute to the development of these disorders. Targeted drug discove…	GO:0071109 superior temporal gyrus development;GO:0045163 clustering of voltage-gated potassium channels;GO:0071205 protein localization to juxtaparanode region of axon		Human disease related genes:Congenital malformations:Other congenital malformations; Predicted intracellular proteins; Human disease related genes:Other diseases:Mental and behavioural disorders; Disease related genes					0.0	0.0	1.0	0.0	0.0	0.0	0.0	0.0	0.0	0.0	0.0	0.0	1.0	0.0	0.0	0.0	0.0	0.0	0.0	0.0
GPR68	8111	symbol	H. sapiens	8111	H. sapiens	GPR68	G protein-coupled receptor 68	GPR68 is a human gene that encodes a G protein-coupled receptor for sphingosylphosphorylcholine. This receptor is sensitive to changes in pH, being inactive at pH 7.8 but active at pH 6.8. Mutations in this gene have been linked to a condition called amelogenesis imperfecta, which affects the development of tooth enamel.	Amelogenesis imperfecta (AI) is a rare genetic disorder that affects the development of tooth enamel. Mutations in the GPR68 gene have been linked to AI, which can result in teeth that are discolored, weak, and prone to decay. While there are currently no targeted drug therapies for AI, research efforts are focused on understanding the underlying mechanisms of enamel formation and identifying pot…	GO:2001206 positive regulation of osteoclast development;GO:0045656 negative regulation of monocyte differentiation;GO:0036035 osteoclast development		Human disease related genes:Digestive system diseases:Mouth and dental diseases; Potential drug targets; G-protein coupled receptors:GPCRs excl olfactory receptors; Disease related genes					1.0	1.0	0.0	0.0	0.0	0.0	1.0	0.0	0.0	0.0	1.0	1.0	0.0	0.0	0.0	0.0	0.0	0.0	0.0	0.0
CBFA2T3	863	symbol	H. sapiens	863	H. sapiens	CBFA2T3	CBFA2/RUNX1 partner transcriptional co-repressor 3	CBFA2T3 is a gene that belongs to the myeloid translocation gene family and is involved in transcriptional repression. It interacts with DNA-bound transcription factors and recruits corepressors to facilitate transcriptional repression. The t(16;21)(q24;q22) translocation, which is a rare karyotypic abnormality in acute myeloid leukemia, produces a chimeric gene made up of the 5'-region of the ru…	CBFA2T3 has been implicated in several diseases, including acute myeloid leukemia (AML) and breast cancer. In AML, the t(16;21)(q24;q22) translocation involving CBFA2T3 is a rare but recurrent chromosomal abnormality that results in the fusion of the RUNX1 and CBFA2T3 genes. This fusion protein has been shown to play a role in leukemogenesis by disrupting normal hematopoietic differentiation and …	GO:0030812 negative regulation of nucleotide catabolic process;GO:0033122 negative regulation of purine nucleotide catabolic process;GO:0045820 negative regulation of glycolytic process		Predicted intracellular proteins; Disease related genes; Cancer-related genes	Nucleoplasm (Enhanced)		(M13)PID ERBB4 PATHWAY	(M5906)HALLMARK ESTROGEN RESPONSE EARLY	1.0	0.0	0.0	0.0	0.0	0.0	0.0	0.0	1.0	0.0	0.0	0.0	1.0	0.0	0.0	0.0	1.0	0.0	0.0	0.0
LARP4B	23185	symbol	H. sapiens	23185	H. sapiens	LARP4B	La ribonucleoprotein 4B	LARP4B, or La ribonucleoprotein 4B, is a gene that encodes a protein involved in RNA metabolism and translation. It belongs to the LARP sub-family 4 and contains an La motif and one or more RNA recognition motifs (RRM). These motifs enable the protein to interact with RNA substrates and play a stimulatory role in translation. LARP4B is a cytoplasmic protein and is part of an evolutionarily conser…	There is limited information available on the disease implications of LARP4B. However, recent studies have suggested that LARP4B may play a role in cancer progression and metastasis. Specifically, LARP4B has been shown to be upregulated in several types of cancer, including breast, lung, and liver cancer. Targeted drug discovery efforts for LARP4B are currently limited, but there is potential for…	GO:1905870 positive regulation of 3'-UTR-mediated mRNA stabilization;GO:1905868 regulation of 3'-UTR-mediated mRNA stabilization;GO:0045727 positive regulation of translation		Predicted intracellular proteins	Cytosol (Enhanced)				0.0	0.0	0.0	0.0	0.0	0.0	0.0	0.0	0.0	0.0	0.0	0.0	0.0	0.0	0.0	0.0	0.0	0.0	0.0	0.0
SPPL2B	56928	symbol	H. sapiens	56928	H. sapiens	SPPL2B	signal peptide peptidase like 2B	SPPL2B is a gene that encodes a type of aspartic protease called GXGD proteases. These proteases are transmembrane proteins that have two catalytic motifs located within the membrane-spanning regions. SPPL2B is found in endosomes, lysosomes, and the plasma membrane, and it cleaves the transmembrane domain of tumor necrosis factor alpha to release the intracellular domain. This triggers cytokine e…	SPPL2B has been implicated in various diseases, including Alzheimer's disease, cancer, and autoimmune disorders. In Alzheimer's disease, SPPL2B has been shown to play a role in the processing of amyloid precursor protein, which is involved in the formation of amyloid plaques in the brain. In cancer, SPPL2B has been found to be overexpressed in certain types of tumors, and its inhibition has been …	GO:0031293 membrane protein intracellular domain proteolysis;GO:0006509 membrane protein ectodomain proteolysis;GO:0033619 membrane protein proteolysis		Enzymes; Peptidases:Aspartic-type peptidases	Nucleoplasm;Plasma membrane (Approved); Additional: Centrosome				0.0	0.0	0.0	0.0	0.0	0.0	0.0	0.0	0.0	0.0	0.0	0.0	0.0	0.0	0.0	0.0	0.0	0.0	0.0	0.0
PRMT1	3276	symbol	H. sapiens	3276	H. sapiens	PRMT1	protein arginine methyltransferase 1	PRMT1 is a gene that encodes a protein arginine N-methyltransferase, which is responsible for the majority of cellular arginine methylation activity. This post-translational modification plays a regulatory role in many biological processes, whereby PRMTs methylate arginine residues by transferring methyl groups from S-adenosyl-L-methionine to terminal guanidino nitrogen atoms. Increased expressio…	PRMT1 has been implicated in various diseases, including cancer, cardiovascular disease, and neurodegenerative disorders. In cancer, increased expression of PRMT1 has been observed in several types of tumors, including breast, lung, and prostate cancer. Targeting PRMT1 has emerged as a potential therapeutic strategy for cancer treatment, and several small molecule inhibitors of PRMT1 have been de…	GO:0018216 peptidyl-arginine methylation;GO:0046985 positive regulation of hemoglobin biosynthetic process;GO:0046984 regulation of hemoglobin biosynthetic process		Enzymes; ENZYME proteins:Transferases; Predicted intracellular proteins	Nucleoplasm (Supported)	S-adenosyl-L-homocysteine	(M145)PID P53 DOWNSTREAM PATHWAY		0.0	1.0	1.0	0.0	1.0	1.0	0.0	0.0	0.0	0.0	0.0	0.0	0.0	0.0	0.0	0.0	0.0	0.0	1.0	0.0
ANPEP	290	symbol	H. sapiens	290	H. sapiens	ANPEP	alanyl aminopeptidase, membrane	ANPEP, also known as aminopeptidase N, is a gene that encodes for a protein located in the microvillar membrane of the small intestine and kidneys, as well as other plasma membranes. In the small intestine, ANPEP plays a role in the final digestion of peptides generated from protein hydrolysis. Its function in other cell types, such as proximal tubular epithelial cells, is less clear. ANPEP conta…	ANPEP has been implicated in various types of leukemia and lymphoma, including acute myeloid leukemia (AML), chronic lymphocytic leukemia (CLL), and Hodgkin's lymphoma. In AML, ANPEP expression is associated with poor prognosis and resistance to chemotherapy. Targeting ANPEP with monoclonal antibodies has shown promise in preclinical studies as a potential therapeutic strategy for AML. In CLL, AN…	GO:0043171 peptide catabolic process;GO:0046718 symbiont entry into host cell;GO:0044409 symbiont entry into host		Peptidases:Metallopeptidases; Enzymes; CD markers; ENZYME proteins:Hydrolases	Plasma membrane (Supported)	Ezetimibe; Icatibant	(M195)PID CMYB PATHWAY	(M5930)HALLMARK EPITHELIAL MESENCHYMAL TRANSITION	0.0	0.0	0.0	0.0	0.0	0.0	0.0	0.0	0.0	0.0	0.0	0.0	0.0	0.0	0.0	0.0	0.0	0.0	0.0	0.0
MTURN	222166	symbol	H. sapiens	222166	H. sapiens	MTURN	maturin, neural progenitor differentiation regulator homolog	The human gene MTURN, also known as maturin, neural progenitor differentiation regulator homolog, is involved in regulating various cellular processes. It negatively regulates the activity of the NF-kappaB transcription factor, which is involved in inflammation and immune responses. It also positively regulates the MAPK cascade, which is involved in cell signaling and growth, and promotes the dif…	There is limited information available on the disease implications of MTURN. However, some studies have suggested that it may play a role in the development and progression of certain cancers, such as glioblastoma and breast cancer. Targeted drug discovery efforts for MTURN are also limited, but some studies have identified potential small molecule inhibitors that could target its activity. One e…	GO:0045654 positive regulation of megakaryocyte differentiation;GO:0045652 regulation of megakaryocyte differentiation;GO:0032088 negative regulation of NF-kappaB transcription factor activity		Predicted intracellular proteins	Cytosol (Approved)				0.0	1.0	0.0	0.0	0.0	0.0	0.0	0.0	0.0	1.0	0.0	0.0	0.0	0.0	0.0	0.0	0.0	0.0	1.0	0.0
RUNX3	864	symbol	H. sapiens	864	H. sapiens	RUNX3	RUNX family transcription factor 3	RUNX3 is a gene that encodes a transcription factor belonging to the runt domain-containing family. It forms a complex with a beta subunit and binds to a core DNA sequence found in enhancers and promoters, regulating transcription. It interacts with other transcription factors and acts as a tumor suppressor. The gene is often deleted or silenced in cancer. Alternative splicing results in multiple…	RUNX3 has been implicated in various diseases, including cancer, autoimmune disorders, and cardiovascular diseases. In cancer, RUNX3 is often deleted or silenced, leading to uncontrolled cell growth and tumor progression. Therefore, targeting RUNX3 has been explored as a potential therapeutic strategy for cancer treatment. Several studies have identified small molecules that can activate RUNX3 ex…	GO:0043378 positive regulation of CD8-positive, alpha-beta T cell differentiation;GO:0043376 regulation of CD8-positive, alpha-beta T cell differentiation;GO:2001187 positive regulation of CD8-positive, alpha-beta T cell activation		Transcription factors:Immunoglobulin fold; Predicted intracellular proteins	Nucleoplasm;Vesicles (Supported); Additional: Cytosol		(M2)PID SMAD2 3NUCLEAR PATHWAY		1.0	1.0	0.0	0.0	1.0	0.0	0.0	1.0	0.0	0.0	1.0	1.0	1.0	0.0	0.0	0.0	0.0	0.0	0.0	0.0
ZMIZ1	57178	symbol	H. sapiens	57178	H. sapiens	ZMIZ1	zinc finger MIZ-type containing 1	ZMIZ1 is a gene that belongs to the PIAS family of proteins and is involved in regulating the activity of various transcription factors, including androgen receptor, Smad3/4, and p53. It may also play a role in sumoylation. A translocation between this gene on chromosome 10 and the ABL1 gene on chromosome 9 has been linked to acute lymphoblastic leukemia.	Research on ZMIZ1 has revealed its involvement in various diseases, including cancer. The translocation between ZMIZ1 and ABL1 has been linked to acute lymphoblastic leukemia, a type of blood cancer that affects white blood cells. Additionally, ZMIZ1 has been found to be overexpressed in breast cancer, and its inhibition has been shown to reduce tumor growth in preclinical models. Targeted drug d…	GO:0021852 pyramidal neuron migration to cerebral cortex;GO:0007296 vitellogenesis;GO:0140650 radial glia-guided pyramidal neuron migration		Human disease related genes:Congenital malformations:Congenital malformations of the nervous system; Predicted intracellular proteins; Disease related genes	Nucleoplasm (Supported); Additional: Cytosol		(M58)PID AR PATHWAY	(M5908)HALLMARK ANDROGEN RESPONSE; (M5942)HALLMARK UV RESPONSE DN	0.0	1.0	0.0	0.0	0.0	1.0	0.0	0.0	0.0	0.0	1.0	1.0	0.0	0.0	0.0	0.0	0.0	0.0	0.0	0.0
HMGA1	3159	symbol	H. sapiens	3159	H. sapiens	HMGA1	high mobility group AT-hook 1	The HMGA1 gene encodes a protein that is involved in regulating gene transcription, integrating retroviruses into chromosomes, and promoting the metastatic progression of cancer cells. The protein binds to the minor groove of AT-rich regions in double-stranded DNA. There are multiple transcript variants of the gene that encode different isoforms, and pseudogenes of the gene have been identified o…	The HMGA1 gene has been implicated in various diseases, including cancer, diabetes, and cardiovascular disease. In cancer, HMGA1 overexpression has been associated with tumor progression, metastasis, and drug resistance. As a result, there have been efforts to develop drugs that target HMGA1. One example is the small molecule drug, netarsudil, which has been shown to inhibit HMGA1 expression and …	GO:0090402 oncogene-induced cell senescence;GO:0006337 nucleosome disassembly;GO:0006268 DNA unwinding involved in DNA replication		Cancer-related genes:Candidate cancer biomarkers; Transcription factors:beta-Sheet binding to DNA; Predicted intracellular proteins; Disease related genes	Nucleoplasm (Supported); Additional: Nucleoli		(M28)PID IL4 2PATHWAY; (M66)PID MYC ACTIV PATHWAY	(M5901)HALLMARK G2M CHECKPOINT; (M5925)HALLMARK E2F TARGETS	0.0	0.0	0.0	0.0	0.0	0.0	0.0	0.0	0.0	0.0	0.0	0.0	1.0	0.0	0.0	0.0	0.0	0.0	0.0	0.0
LY86	9450	symbol	H. sapiens	9450	H. sapiens	LY86	lymphocyte antigen 86	LY86, also known as lymphocyte antigen 86, is a human gene that plays a role in the positive regulation of the lipopolysaccharide-mediated signaling pathway. It is predicted to be located in the extracellular space. The gene's function is upstream of or within this pathway, which is involved in the immune response to bacterial infections. This information is provided by the Alliance of Genome Res…	Unfortunately, there is currently limited information available on the disease implications and targeted drug discovery efforts for LY86. As of April 2022, there are no drugs on the market that specifically target this gene. However, given its role in the immune response to bacterial infections, it is possible that future research may identify LY86 as a potential target for drug development in th…	GO:0031666 positive regulation of lipopolysaccharide-mediated signaling pathway;GO:0031664 regulation of lipopolysaccharide-mediated signaling pathway;GO:0031663 lipopolysaccharide-mediated signaling pathway		Predicted secreted proteins				(M5950)HALLMARK ALLOGRAFT REJECTION	0.0	0.0	0.0	0.0	0.0	0.0	1.0	0.0	0.0	0.0	0.0	0.0	0.0	0.0	0.0	0.0	0.0	0.0	0.0	0.0
NFE2L2	4780	symbol	H. sapiens	4780	H. sapiens	NFE2L2	NFE2 like bZIP transcription factor 2	NFE2L2 is a gene that encodes a transcription factor belonging to a small family of basic leucine zipper proteins. This transcription factor regulates genes that contain antioxidant response elements in their promoters, many of which are involved in response to injury and inflammation, including the production of free radicals. The gene has multiple transcript variants that encode different isofo…	NFE2L2 has been implicated in various diseases, including cancer, neurodegenerative disorders, and cardiovascular diseases. In cancer, NFE2L2 is often overexpressed, leading to increased antioxidant capacity and resistance to chemotherapy. Therefore, targeting NFE2L2 has been explored as a potential therapeutic strategy for cancer treatment. Several small molecule inhibitors of NFE2L2 have been d…	GO:0009407 toxin catabolic process;GO:0043387 mycotoxin catabolic process;GO:0046223 aflatoxin catabolic process		Disease related genes; Transcription factors:Basic domains; Predicted intracellular proteins; Cancer-related genes:Mutated cancer genes; Cancer-related genes:Mutational cancer driver genes; Human disease related genes:Cancers:Cancers of the digestive system	Nucleoplasm;Plasma membrane (Uncertain); Additional: Centrosome;Cytosol;Golgi apparatus			(M5890)HALLMARK TNFA SIGNALING VIA NFKB	0.0	1.0	1.0	1.0	1.0	0.0	1.0	0.0	0.0	0.0	0.0	0.0	0.0	0.0	0.0	0.0	0.0	0.0	1.0	0.0
NPPA	4878	symbol	H. sapiens	4878	H. sapiens	NPPA	natriuretic peptide A	NPPA is a gene that encodes a protein belonging to the natriuretic peptide family. These peptides are involved in regulating fluid volume and electrolyte balance in the body. The protein is synthesized as a large precursor and is processed to release two peptides, one with vasoactive properties and the other with natriuretic-diuretic activity. Mutations in this gene have been linked to familial a…	NPPA has been implicated in several cardiovascular diseases, including hypertension, heart failure, and atrial fibrillation. Targeted drug discovery efforts have focused on developing drugs that can modulate the activity of the natriuretic peptide system, either by enhancing the activity of endogenous peptides or by developing synthetic analogs. One example of a successful drug on the market is s…	GO:1902261 positive regulation of delayed rectifier potassium channel activity;GO:1903766 positive regulation of potassium ion export across plasma membrane;GO:0060372 regulation of atrial cardiac muscle cell membrane repolarization		Predicted secreted proteins; Predicted intracellular proteins; Candidate cardiovascular disease genes; Human disease related genes:Cardiovascular diseases:Cardiac diseases; Disease related genes			(M167)PID AP1 PATHWAY		0.0	0.0	0.0	0.0	1.0	0.0	0.0	1.0	0.0	1.0	0.0	0.0	0.0	0.0	0.0	1.0	1.0	0.0	1.0	1.0
KCNQ1	3784	symbol	H. sapiens	3784	H. sapiens	KCNQ1	potassium voltage-gated channel subfamily Q member 1	The KCNQ1 gene encodes a voltage-gated potassium channel that is essential for the repolarization phase of the cardiac action potential. It can form heteromultimers with two other potassium channel proteins, KCNE1 and KCNE3. Mutations in this gene are linked to several cardiac disorders, including hereditary long QT syndrome 1, Jervell and Lange-Nielsen syndrome, and familial atrial fibrillation.…	Mutations in the KCNQ1 gene have been linked to several cardiac disorders, including hereditary long QT syndrome 1, Jervell and Lange-Nielsen syndrome, and familial atrial fibrillation. These disorders are characterized by abnormal heart rhythms and can lead to sudden cardiac death. Targeted drug discovery efforts have focused on developing drugs that can modulate the activity of the KCNQ1 potass…	GO:0001698 gastrin-induced gastric acid secretion;GO:0035934 corticosterone secretion;GO:0035933 glucocorticoid secretion		Transporters:Transporter channels and pores; Human disease related genes:Endocrine and metabolic diseases:Diabetes; Voltage-gated ion channels:Voltage-Gated Potassium Channels; Predicted intracellular proteins; FDA approved drug targets:Small molecule drugs; Human disease related genes:Congenital malformations:Other congenital malformations; Human disease related genes:Cardiovascular diseases:Car…	Endoplasmic reticulum (Supported); Additional: Plasma membrane	Bepridil; Dronedarone; Azimilide; ICA-105665; Isavuconazole			1.0	0.0	0.0	0.0	0.0	0.0	0.0	0.0	0.0	0.0	0.0	0.0	0.0	0.0	1.0	1.0	0.0	0.0	0.0	0.0
ELMSAN1	91748	gene_synonym	H. sapiens	91748	H. sapiens	MIDEAS	mitotic deacetylase associated SANT domain protein	MIDEAS is a human gene that is predicted to have transcription corepressor activity and be involved in histone deacetylation, negative regulation of transcription, and regulation of transcription by RNA polymerase II. It is located in the nucleoplasm. The gene's full name is mitotic deacetylase associated SANT domain protein.	There is limited information available on the disease implications of MIDEAS. However, studies have suggested that dysregulation of histone deacetylases, which MIDEAS is predicted to be involved in, can contribute to the development of various diseases, including cancer, neurodegenerative disorders, and cardiovascular diseases. Targeted drug discovery efforts for MIDEAS are also limited, as the g…	GO:0045892 negative regulation of DNA-templated transcription;GO:1902679 negative regulation of RNA biosynthetic process;GO:0051253 negative regulation of RNA metabolic process		Predicted intracellular proteins; Transcription factors:Helix-turn-helix domains	Nucleoplasm (Enhanced)				0.0	0.0	0.0	0.0	0.0	0.0	0.0	0.0	0.0	0.0	0.0	0.0	0.0	0.0	0.0	0.0	0.0	0.0	0.0	0.0
ADAM8	101	symbol	H. sapiens	101	H. sapiens	ADAM8	ADAM metallopeptidase domain 8	ADAM8 is a gene that belongs to the ADAM family, which encodes for membrane-anchored proteins that are structurally similar to snake venom disintegrins. These proteins are involved in various biological processes, including cell-cell and cell-matrix interactions, muscle development, neurogenesis, and fertilization. ADAM8 is thought to play a role in cell adhesion during neurodegeneration and is c…	ADAM8 has been implicated in various diseases, including asthma, multiple sclerosis, and cancer. In asthma, ADAM8 is thought to play a role in airway inflammation and remodeling, making it a potential therapeutic target. Several studies have explored the use of ADAM8 inhibitors as a treatment for asthma, with promising results in preclinical models. In multiple sclerosis, ADAM8 has been shown to …	GO:2000413 regulation of fibronectin-dependent thymocyte migration;GO:2000415 positive regulation of fibronectin-dependent thymocyte migration;GO:1901392 regulation of transforming growth factor beta1 activation		CD markers; Predicted intracellular proteins			(M118)PID INTEGRIN A9B1 PATHWAY; (M3468)NABA ECM REGULATORS; (M5885)NABA MATRISOME ASSOCIATED	(M5953)HALLMARK KRAS SIGNALING UP	0.0	1.0	1.0	0.0	0.0	0.0	1.0	0.0	0.0	0.0	1.0	0.0	0.0	0.0	0.0	0.0	0.0	0.0	1.0	1.0
NEURL1B	54492	symbol	H. sapiens	54492	H. sapiens	NEURL1B	neuralized E3 ubiquitin protein ligase 1B	NEURL1B is a human gene that encodes for a protein called neuralized E3 ubiquitin protein ligase 1B. This protein is predicted to have the ability to act as an enzyme that attaches ubiquitin molecules to other proteins, a process known as ubiquitination. NEURL1B is also predicted to be involved in a specific type of endocytosis that is dependent on ubiquitin. The protein is located in the actin c…	There is limited information available on the disease implications of NEURL1B. However, recent studies have suggested that mutations in this gene may be associated with the development of certain types of cancer, including breast cancer and glioblastoma. Targeted drug discovery efforts for NEURL1B are currently underway, with a focus on developing small molecule inhibitors that can selectively ta…	GO:0070086 ubiquitin-dependent endocytosis;GO:0007219 Notch signaling pathway;GO:0072594 establishment of protein localization to organelle		Enzymes; ENZYME proteins:Transferases; Predicted intracellular proteins	Cytosol (Supported); Additional: Actin filaments				0.0	0.0	0.0	0.0	0.0	0.0	0.0	1.0	0.0	0.0	0.0	0.0	0.0	0.0	0.0	0.0	0.0	0.0	0.0	0.0
TNFRSF8	943	symbol	H. sapiens	943	H. sapiens	TNFRSF8	TNF receptor superfamily member 8	TNFRSF8, also known as CD30, is a protein that belongs to the TNF-receptor superfamily. It is expressed by activated T and B cells and plays a role in signal transduction that leads to the activation of NF-kappaB. TNFRSF8 is a positive regulator of apoptosis and limits the proliferative potential of autoreactive CD8 effector T cells, protecting the body against autoimmunity. Two different isoform…	TNFRSF8 has been implicated in various diseases, including Hodgkin's lymphoma, anaplastic large cell lymphoma, and other lymphoproliferative disorders. In Hodgkin's lymphoma, TNFRSF8 is overexpressed on the surface of malignant cells, making it a potential target for therapy. Several drugs targeting TNFRSF8 have been developed, including monoclonal antibodies and antibody-drug conjugates. Brentux…	GO:0032679 regulation of TRAIL production;GO:0032759 positive regulation of TRAIL production;GO:0071260 cellular response to mechanical stimulus		Cancer-related genes:Candidate cancer biomarkers; FDA approved drug targets:Biotech drugs; CD markers; Predicted intracellular proteins	Plasma membrane (Supported)	XmAb 2513; Brentuximab vedotin	(M11736)SA MMP CYTOKINE CONNECTION	(M5947)HALLMARK IL2 STAT5 SIGNALING	0.0	0.0	0.0	0.0	0.0	0.0	1.0	0.0	0.0	0.0	0.0	0.0	1.0	1.0	0.0	0.0	0.0	0.0	0.0	0.0
FAM111B	374393	symbol	H. sapiens	374393	H. sapiens	FAM111B	FAM111 trypsin like peptidase B	The FAM111B gene encodes a protein with a trypsin-like cysteine/serine peptidase domain in the C-terminus. Mutations in this gene are associated with an autosomal dominant form of hereditary fibrosing poikiloderma (HFP), which causes mottled pigmentation, telangiectasia, epidermal atrophy, tendon contractures, and progressive pulmonary fibrosis. Alternative splicing results in multiple transcript…	Hereditary fibrosing poikiloderma (HFP) is a rare genetic disorder caused by mutations in the FAM111B gene. The disease is characterized by mottled pigmentation, telangiectasia, epidermal atrophy, tendon contractures, and progressive pulmonary fibrosis. There is currently no cure for HFP, and treatment is mainly supportive. However, targeted drug discovery efforts are underway to develop therapie…	GO:0006260 DNA replication;GO:0006259 DNA metabolic process;GO:0006508 proteolysis		Human disease related genes:Congenital malformations:Congenital malformations of skin; Predicted intracellular proteins; Disease related genes	Nucleoplasm (Approved); Additional: Cytosol				0.0	0.0	0.0	0.0	0.0	0.0	0.0	0.0	0.0	0.0	0.0	0.0	0.0	0.0	0.0	0.0	0.0	0.0	0.0	0.0
EXOC2	55770	symbol	H. sapiens	55770	H. sapiens	EXOC2	exocyst complex component 2	EXOC2 is a gene that encodes a protein that is a component of the exocyst complex, which is essential for the targeted delivery of exocytic vesicles to specific sites on the plasma membrane. This complex is highly conserved in higher eukaryotes and interacts with the actin cytoskeletal remodeling and vesicle transport machinery. The protein encoded by EXOC2 has been shown to interact with the Ral…	There is limited information available on the disease implications of EXOC2. However, mutations in other genes encoding components of the exocyst complex have been associated with various diseases, including cancer, neurological disorders, and developmental disorders. Targeted drug discovery efforts for EXOC2 are also limited, as the protein is not currently considered a druggable target. However…	GO:2000535 regulation of entry of bacterium into host cell;GO:0090522 vesicle tethering involved in exocytosis;GO:0099022 vesicle tethering		Disease related genes; Transporters:Transporter channels and pores; Human disease related genes:Congenital malformations:Congenital malformations of the nervous system; Predicted intracellular proteins; Potential drug targets; RAS pathway related proteins	Vesicles (Approved)		(M16)PID INSULIN PATHWAY; (M67)PID ARF6 TRAFFICKING PATHWAY	(M5922)HALLMARK UNFOLDED PROTEIN RESPONSE	0.0	0.0	0.0	0.0	0.0	0.0	0.0	0.0	0.0	0.0	0.0	0.0	0.0	0.0	0.0	0.0	0.0	0.0	0.0	0.0
PCGF3	10336	symbol	H. sapiens	10336	H. sapiens	PCGF3	polycomb group ring finger 3	PCGF3 is a human gene that encodes a protein containing a C3HC4 type RING finger, which is a motif involved in protein-protein interactions. The function of this protein is not yet known.	There is currently limited information available on the disease implications of PCGF3. However, there have been some targeted drug discovery efforts aimed at identifying compounds that can modulate the activity of RING finger proteins, including those containing the C3HC4 motif. One example is the development of small molecule inhibitors of the E3 ubiquitin ligase MDM2, which contains a similar R…	GO:0060816 random inactivation of X chromosome;GO:0009048 dosage compensation by inactivation of X chromosome;GO:0007549 sex-chromosome dosage compensation		Predicted intracellular proteins	Nucleoplasm (Supported)				0.0	0.0	0.0	0.0	0.0	0.0	0.0	1.0	0.0	0.0	0.0	0.0	0.0	0.0	0.0	0.0	0.0	0.0	0.0	0.0
RAD52	5893	symbol	H. sapiens	5893	H. sapiens	RAD52	RAD52 homolog, DNA repair protein	RAD52 is a human gene that encodes a protein with similarities to the Saccharomyces cerevisiae Rad52 protein. This protein is important for repairing DNA double-strand breaks and homologous recombination. The RAD52 protein binds to single-stranded DNA ends and facilitates the interaction necessary for the annealing of complementary DNA strands. It also interacts with the DNA recombination protein…	RAD52 has been implicated in various types of cancer, including breast, ovarian, and lung cancer. In breast cancer, RAD52 expression has been shown to be associated with poor prognosis and resistance to chemotherapy. Targeting RAD52 has been proposed as a potential therapeutic strategy for cancer treatment. Several small molecule inhibitors of RAD52 have been identified, including B02 and RI-1, w…	GO:0000730 DNA recombinase assembly;GO:0090735 DNA repair complex assembly;GO:0010792 DNA double-strand break processing involved in repair via single-strand annealing		Cancer-related genes:Candidate cancer biomarkers; Predicted intracellular proteins	Nuclear speckles (Approved); Additional: Plasma membrane			(M5898)HALLMARK DNA REPAIR	0.0	0.0	0.0	0.0	0.0	0.0	0.0	0.0	0.0	0.0	0.0	0.0	0.0	0.0	0.0	0.0	0.0	0.0	0.0	1.0
TNRC18	84629	symbol	H. sapiens	84629	H. sapiens	TNRC18	trinucleotide repeat containing 18	TNRC18, or trinucleotide repeat containing 18, is a human gene that is predicted to have chromatin binding activity. It is found in various cellular locations, including the cytosol, mitochondrion, and nucleus. The function of TNRC18 is not yet fully understood, but it is believed to play a role in regulating gene expression and chromatin structure. Mutations in TNRC18 have been associated with c…	There is limited information available on the disease implications and targeted drug discovery efforts for TNRC18. However, mutations in this gene have been associated with certain neurological disorders, including autism spectrum disorder and intellectual disability. As such, there may be potential for drug discovery efforts targeting TNRC18 to treat these disorders. Currently, there are no drug…			Predicted intracellular proteins	Mitochondria;Nuclear membrane;Nucleoplasm (Supported); Additional: Cytosol				0.0	0.0	0.0	0.0	0.0	0.0	0.0	0.0	0.0	0.0	0.0	0.0	0.0	0.0	0.0	0.0	0.0	0.0	0.0	0.0
ATP8A2	51761	symbol	H. sapiens	51761	H. sapiens	ATP8A2	ATPase phospholipid transporting 8A2	ATP8A2 is a gene that encodes a protein belonging to the P4 ATPase family. This protein is involved in a process called lipid flipping, which helps in generating and maintaining asymmetry in membrane lipids. The protein is predicted to contain an E1 E2 ATPase, a haloacid dehalogenase-like hydrolase (HAD) domain, and multiple transmembrane domains. It is associated with cell cycle control protein …	Mutations in the ATP8A2 gene have been associated with a rare neurological disorder called cerebellar ataxia, intellectual disability, and seizures (CAID syndrome). This syndrome is characterized by progressive cerebellar ataxia, intellectual disability, and seizures, and is caused by a loss of function of the ATP8A2 protein. Currently, there are no targeted drug discovery efforts for this specif…	GO:0003011 involuntary skeletal muscle contraction;GO:0061092 positive regulation of phospholipid translocation;GO:0061091 regulation of phospholipid translocation		Enzymes; Disease related genes; Human disease related genes:Nervous system diseases:Neurodegenerative diseases; ENZYME proteins; Potential drug targets	Plasma membrane (Supported); Additional: Nucleoplasm				0.0	0.0	1.0	0.0	1.0	0.0	0.0	0.0	0.0	0.0	0.0	0.0	1.0	0.0	0.0	0.0	0.0	0.0	0.0	0.0
TNFRSF1B	7133	symbol	H. sapiens	7133	H. sapiens	TNFRSF1B	TNF receptor superfamily member 1B	TNFRSF1B is a human gene that encodes a protein belonging to the TNF-receptor superfamily. This protein forms a complex with TNF-receptor 1, which recruits two anti-apoptotic proteins, c-IAP1 and c-IAP2, that have E3 ubiquitin ligase activity. The function of IAPs in TNF-receptor signalling is not fully understood, but c-IAP1 is believed to enhance TNF-induced apoptosis by ubiquitinating and degr…	TNFRSF1B has been implicated in various diseases, including autoimmune disorders, cancer, and neurodegenerative diseases. In particular, mutations in this gene have been associated with autosomal dominant periodic fever syndrome, a rare genetic disorder characterized by recurrent episodes of fever and inflammation. Targeted drug discovery efforts have focused on developing drugs that modulate TNF…	GO:0003332 negative regulation of extracellular matrix constituent secretion;GO:0150098 glial cell-neuron signaling;GO:1902339 positive regulation of apoptotic process involved in morphogenesis		Predicted secreted proteins; Human disease related genes:Immune system diseases:Allergies and autoimmune diseases; CD markers; Cancer-related genes:Candidate cancer biomarkers; Candidate cardiovascular disease genes		Tasonermin	(M11736)SA MMP CYTOKINE CONNECTION; (M128)PID TNF PATHWAY	(M5897)HALLMARK IL6 JAK STAT3 SIGNALING; (M5947)HALLMARK IL2 STAT5 SIGNALING; (M5932)HALLMARK INFLAMMATORY RESPONSE	0.0	0.0	0.0	1.0	0.0	0.0	1.0	0.0	1.0	0.0	1.0	0.0	0.0	1.0	0.0	0.0	0.0	0.0	0.0	0.0
IMMP2L	83943	symbol	H. sapiens	83943	H. sapiens	IMMP2L	inner mitochondrial membrane peptidase subunit 2	IMMP2L is a gene that encodes a protein involved in processing signal peptide sequences that direct mitochondrial proteins to the mitochondria. The protein is located in the mitochondria and is necessary for the catalytic activity of the mitochondrial inner membrane peptidase (IMP) complex. Two variants of the gene that encode the same protein have been identified.	Mutations in the IMMP2L gene have been associated with a range of neurodevelopmental disorders, including autism spectrum disorder (ASD), intellectual disability, and attention deficit hyperactivity disorder (ADHD). These disorders are thought to be caused by disruptions in the normal development and function of the brain. There are currently no drugs specifically targeting IMMP2L, but research e…	GO:0061300 cerebellum vasculature development;GO:0006627 protein processing involved in protein targeting to mitochondrion;GO:0034982 mitochondrial protein processing		Enzymes; Disease related genes; Peptidases:Serine-type peptidases; Predicted intracellular proteins; Potential drug targets	Mitochondria (Approved)				0.0	0.0	0.0	0.0	0.0	0.0	0.0	0.0	0.0	0.0	0.0	0.0	0.0	0.0	0.0	0.0	0.0	0.0	0.0	0.0
PDZD2	23037	symbol	H. sapiens	23037	H. sapiens	PDZD2	PDZ domain containing 2	PDZD2 is a human gene that encodes a protein containing six PDZ domains and is similar in sequence to pro-interleukin-16. The protein localizes to the endoplasmic reticulum and is believed to be cleaved by a caspase to produce a secreted peptide with two PDZ domains. PDZD2 is upregulated in primary prostate tumors and may play a role in the early stages of prostate tumorigenesis.	There is limited information available on the disease implications of PDZD2. However, studies have shown that PDZD2 is upregulated in primary prostate tumors, suggesting that it may play a role in the early stages of prostate tumorigenesis. Targeted drug discovery efforts for PDZD2 are also limited, as the function of the protein is not well understood. Currently, there are no drugs on the market…	GO:0007155 cell adhesion;GO:0009987 cellular process;GO:0008150 biological_process		Predicted intracellular proteins	Cytosol;Plasma membrane (Supported)				0.0	0.0	0.0	0.0	0.0	0.0	0.0	0.0	0.0	0.0	0.0	0.0	0.0	0.0	0.0	0.0	0.0	0.0	0.0	0.0
CASC8	727677	symbol	H. sapiens	727677	H. sapiens	CASC8	cancer susceptibility 8										0.0	0.0	0.0	0.0	0.0	0.0	0.0	0.0	0.0	0.0	0.0	0.0	0.0	0.0	0.0	0.0	0.0	0.0	0.0	0.0
WNT7A	7476	symbol	H. sapiens	7476	H. sapiens	WNT7A	Wnt family member 7A	WNT7A is a gene that belongs to the WNT gene family, which encodes secreted signaling proteins involved in oncogenesis and developmental processes. WNT7A plays a crucial role in the development of the anterior-posterior axis in the female reproductive tract and is also involved in uterine smooth muscle patterning and maintenance of adult uterine function. Mutations in this gene are associated wit…	Mutations in the WNT7A gene have been associated with several developmental disorders, including Fuhrmann syndrome and Al-Awadi/Raas-Rothschild/Schinzel phocomelia syndrome. These syndromes are characterized by limb abnormalities, such as missing or underdeveloped limbs, and other developmental defects. Targeted drug discovery efforts for WNT7A are still in the early stages, but there is potentia…	GO:0045167 asymmetric protein localization involved in cell fate determination;GO:1905384 regulation of protein localization to presynapse;GO:1905386 positive regulation of protein localization to presynapse		Predicted secreted proteins; Human disease related genes:Congenital malformations:Congenital malformations of the musculoskeletal system; Predicted intracellular proteins; Disease related genes			(M77)PID WNT SIGNALING PATHWAY; (M5493)WNT SIGNALING; (M5883)NABA SECRETED FACTORS	(M5953)HALLMARK KRAS SIGNALING UP	0.0	1.0	1.0	0.0	1.0	0.0	0.0	1.0	1.0	0.0	0.0	1.0	1.0	0.0	1.0	0.0	0.0	0.0	1.0	0.0
ADORA2B	136	symbol	H. sapiens	136	H. sapiens	ADORA2B	adenosine A2b receptor	ADORA2B is a gene that encodes for the adenosine A2b receptor, which is a type of protein that is part of the G protein-coupled receptor superfamily. This receptor is located on the cell membrane and is involved in stimulating adenylate cyclase activity in the presence of adenosine. Additionally, ADORA2B interacts with netrin-1, a protein that plays a role in axon elongation. The gene is located …	ADORA2B has been implicated in various diseases, including cancer, inflammation, and cardiovascular diseases. In cancer, ADORA2B has been shown to promote tumor growth and metastasis by stimulating angiogenesis and immune evasion. Inflammation is also regulated by ADORA2B, with the receptor playing a role in the activation of immune cells and the release of pro-inflammatory cytokines. In cardiova…	GO:0002880 regulation of chronic inflammatory response to non-antigenic stimulus;GO:0002882 positive regulation of chronic inflammatory response to non-antigenic stimulus;GO:0002678 positive regulation of chronic inflammatory response		FDA approved drug targets:Small molecule drugs; G-protein coupled receptors:GPCRs excl olfactory receptors; G-protein coupled receptors:Adenosine and adenine nucleotide receptors	Cytosol (Uncertain)	Caffeine; Theophylline; Adenosine; Enprofylline; Defibrotide; CVT-6883	(M195)PID CMYB PATHWAY	(M5942)HALLMARK UV RESPONSE DN; (M5891)HALLMARK HYPOXIA; (M5932)HALLMARK INFLAMMATORY RESPONSE	0.0	0.0	0.0	0.0	0.0	0.0	1.0	0.0	0.0	0.0	0.0	0.0	0.0	0.0	0.0	1.0	0.0	0.0	0.0	0.0
ADRA2A	150	symbol	H. sapiens	150	H. sapiens	ADRA2A	adrenoceptor alpha 2A	ADRA2A is a human gene that encodes for the alpha-2A adrenergic receptor, a member of the G protein-coupled receptor superfamily. This receptor is involved in regulating the release of neurotransmitter molecules from sympathetic nerves and adrenergic neurons in the central nervous system. It is also involved in regulating cardiovascular function by activating adrenergic receptors in the heart, bl…	There is evidence to suggest that ADRA2A may be involved in the pathogenesis of several diseases, including hypertension, depression, and attention deficit hyperactivity disorder (ADHD). However, the exact role of this gene in these conditions is not yet fully understood. Despite this, there have been efforts to develop drugs that target the alpha-2A adrenergic receptor. One example is guanfacine…	GO:0070473 negative regulation of uterine smooth muscle contraction;GO:0071881 adenylate cyclase-inhibiting adrenergic receptor signaling pathway;GO:0071882 phospholipase C-activating adrenergic receptor signaling pathway		Transporters; FDA approved drug targets:Small molecule drugs; G-protein coupled receptors:GPCRs excl olfactory receptors		Tramadol; Bethanidine; Ziprasidone; Cabergoline; Dihydroergotamine; Amitriptyline; Clozapine; Norepinephrine; Mirtazapine; Phenylpropanolamine; Loxapine; Pramipexole; Prochlorperazine; Dipivefrin; Prazosin; Chlorpromazine; Brimonidine; Haloperidol; Nortriptyline; Amoxapine; Lamotrigine; Clonidine; Lisuride; Guanabenz; Dexmedetomidine; Trazodone; Epinephrine; Phentolamine; Ergotamine; Tizanidine; …			0.0	0.0	0.0	0.0	0.0	0.0	1.0	0.0	0.0	1.0	0.0	0.0	0.0	0.0	0.0	1.0	0.0	0.0	1.0	1.0
ADCY9	115	symbol	H. sapiens	115	H. sapiens	ADCY9	adenylate cyclase 9	ADCY9 is a gene that encodes for the enzyme adenylate cyclase 9, which is involved in the formation of cyclic AMP from ATP. This enzyme is regulated by various factors, including G protein-coupled receptors, protein kinases, and calcium. ADCY9 is widely distributed throughout the body and is stimulated by beta-adrenergic receptor activation. However, it is insensitive to forskolin, calcium, and s…	Research has linked ADCY9 to several diseases, including obesity, type 2 diabetes, and cardiovascular disease. In particular, genetic variations in ADCY9 have been associated with an increased risk of obesity and insulin resistance. As a result, there has been interest in developing drugs that target ADCY9 as a potential treatment for these conditions. However, there are currently no drugs on the…	GO:0006171 cAMP biosynthetic process;GO:0071880 adenylate cyclase-activating adrenergic receptor signaling pathway;GO:0009190 cyclic nucleotide biosynthetic process		ENZYME proteins:Lyases; Enzymes; Predicted intracellular proteins	Plasma membrane (Supported); Additional: Cytosol		(M56)PID LPA4 PATHWAY; (M8)PID ENDOTHELIN PATHWAY; (M15)PID LYSOPHOSPHOLIPID PATHWAY	(M5906)HALLMARK ESTROGEN RESPONSE EARLY; (M5909)HALLMARK MYOGENESIS	0.0	0.0	0.0	0.0	1.0	1.0	0.0	1.0	0.0	0.0	0.0	0.0	0.0	0.0	0.0	1.0	0.0	0.0	0.0	0.0
SEMA7A	8482	symbol	H. sapiens	8482	H. sapiens	SEMA7A	semaphorin 7A (JohnMiltonHagen blood group)	SEMA7A is a gene that encodes a protein belonging to the semaphorin family. The protein is processed to generate a mature glycosylphosphatidylinositol (GPI)-anchored membrane glycoprotein found on activated lymphocytes and erythrocytes. It may be involved in immunomodulatory and neuronal processes and carries the John Milton Hagen (JMH) blood group antigens. Mutations in SEMA7A may be associated …	SEMA7A has been implicated in various diseases, including cancer, autoimmune disorders, and bone disorders. In cancer, SEMA7A has been shown to promote tumor growth and metastasis, making it a potential target for cancer therapy. In autoimmune disorders, SEMA7A has been found to play a role in regulating immune responses, and targeting SEMA7A may provide a new approach for treating autoimmune dis…	GO:0060907 positive regulation of macrophage cytokine production;GO:0048843 negative regulation of axon extension involved in axon guidance;GO:0048841 regulation of axon extension involved in axon guidance		Human disease related genes:Digestive system diseases:Liver diseases; CD markers; Disease related genes; Blood group antigen proteins	Vesicles (Uncertain)		(M5880)NABA ECM AFFILIATED; (M5885)NABA MATRISOME ASSOCIATED; (M5889)NABA MATRISOME		0.0	1.0	1.0	0.0	0.0	0.0	1.0	0.0	1.0	0.0	1.0	1.0	0.0	0.0	0.0	0.0	0.0	1.0	1.0	1.0
AMICA1	120425	gene_synonym	H. sapiens	120425	H. sapiens	JAML	junction adhesion molecule like	JAML, or junction adhesion molecule like, is a human gene that plays a role in cell-cell adhesion and leukocyte migration. It enables integrin binding and protein homodimerization, and is located in the bicellular tight junction, nucleoplasm, and plasma membrane. JAML is involved in heterophilic cell-cell adhesion through plasma membrane cell adhesion molecules, and is important for myeloid leuko…	Research on JAML has shown its potential as a therapeutic target for diseases involving leukocyte migration and inflammation. In particular, JAML has been implicated in the pathogenesis of inflammatory bowel disease, multiple sclerosis, and atherosclerosis. Targeted drug discovery efforts have focused on developing small molecule inhibitors of JAML, as well as monoclonal antibodies that block JAM…	GO:0035696 monocyte extravasation;GO:0072672 neutrophil extravasation;GO:0060054 positive regulation of epithelial cell proliferation involved in wound healing		Predicted intracellular proteins	Plasma membrane (Supported); Additional: Nucleoplasm		(M277)PID INTEGRIN A4B1 PATHWAY		0.0	0.0	0.0	0.0	0.0	0.0	0.0	0.0	0.0	0.0	0.0	0.0	0.0	0.0	0.0	0.0	0.0	0.0	1.0	0.0
[truncated: 357 more rows]

## Sheet: S6_SmkToDNAm_Metscape_Enrich
GroupID	Category	Term	Description	LogP	Log(q-value)	Genes	Symbols	InTerm_InList
1_Summary	GO Biological Processes	GO:0030097	hemopoiesis	-10.8153	-6.66516	87,863,864,1053,1316,2039,2120,2131,3213,3566,3569,3784,5295,5450,5925,6547,6775,7704,7994,8111,8761,9021,9759,9948,10365,23186,23598,27086,55512,57217,84433,84456,140685,161882,497189,207,4851,1981,2876,6101,7275,23373,50507,84251	ACTN1,CBFA2T3,RUNX3,CEBPE,KLF6,DMTN,ETV6,EXT1,HOXB3,IL4R,IL6,KCNQ1,PIK3R1,POU2AF1,RB1,SLC8A3,STAT4,ZBTB16,KAT6A,GPR68,PABPC4,SOCS3,HDAC4,WDR1,KLF2,RCOR1,PATZ1,FOXP1,SMPD3,TTC7A,CARD11,L3MBTL3,ZBTB46,ZFPM1,TIFAB,AKT1,NOTCH1,EIF4G1,GPX1,RP1,TUB,CRTC1,NOX4,SGIP1	44/-
1_Member	GO Biological Processes	GO:0030097	hemopoiesis	-10.8153	-6.66516	87,863,864,1053,1316,2039,2120,2131,3213,3566,3569,3784,5295,5450,5925,6547,6775,7704,7994,8111,8761,9021,9759,9948,10365,23186,23598,27086,55512,57217,84433,84456,140685,161882,497189	ACTN1,CBFA2T3,RUNX3,CEBPE,KLF6,DMTN,ETV6,EXT1,HOXB3,IL4R,IL6,KCNQ1,PIK3R1,POU2AF1,RB1,SLC8A3,STAT4,ZBTB16,KAT6A,GPR68,PABPC4,SOCS3,HDAC4,WDR1,KLF2,RCOR1,PATZ1,FOXP1,SMPD3,TTC7A,CARD11,L3MBTL3,ZBTB46,ZFPM1,TIFAB	35/683
[truncated: 316 more rows]

## Sheet: S7_SmkToDNAm_eFORGE_chromat
Zscore	Pvalue	Cell	Tissue	Datatype	File	Probe	Accession	Qvalue
[truncated: 1,905 more rows]

## Sheet: S8_SmkToDNAm_eFORGE_histone
Zscore	Pvalue	Cell	Tissue	Datatype	File	Probe	Accession	Qvalue
[truncated: 195 more rows]

## Sheet: S9_SmkToDNAm_eFORGE_DHS
Zscore	Pvalue	Cell	Tissue	Datatype	File	Probe	Accession	Qvalue
[truncated: 39 more rows]

[truncated: 22 more sheets: S10_DNAmToSmk_Metscape_Annot, S11_DNAmToSmk_Metscape_Enrich, S12_eFORGE_chromat, S13_eFORGE_histone, S14_eFORGE_DHS, S15_BrainEnh_eFORGE_chromat, S16_BrainEnh_eFORGE_histone, S17_BrainEnh_eFORGE_DHS, S18_BrainH3_eFORGE_chromat, S19_BrainH3_eFORGE_histone, S20_BrainH3_eFORGE_DHS, S21_LungEnh_eFORGE_chromat, S22_LungEnh_eFORGE_histone, S23_LungEnh_eFORGE_DHS, S24_BcellEnh_eFORGE_chromat, S25_BcellEnh_eFORGE_histone, S26_BcellEnh_eFORGE_DHS, S27_FormSmk_to_DNAm_g1, S28_FormSmk_to_DNAm_Reverse_g2, S29_DNAm_to_FormSmk_g2 …]
